# Supplementary material for: Cyanobacterial mats and their associated microbiomes in saline and freshwater lakes from the Bolivian Altiplano
Source: Front Microbiol. 2025 Jul 23;16:1650455. doi: 10.3389/fmicb.2025.1650455 (PMC12325342; doi:10.3389/fmicb.2025.1650455)
Supplement: Supplementary file 3 [file Table_3.xlsx]

## Sheet: CIIMAR_bacteria16S_table
kingdom	phylum	class	order	family	genus	species	GBC228	GBC231	GBC225	GBC229	GBC230	GBC223	GBC224	GBC221	GBC222	GBC226	GBC227
Archaea	Halobacterota	Halobacteria	Halobacterales	Halobacterales	Halobacterales	Halobacterales	14	0	0	0	0	0	0	0	0	0	0
Archaea	Halobacterota	Halobacteria	Halobacterales	Halobacteriaceae	Halanaeroarchaeum	Halanaeroarchaeum	11	0	0	0	0	0	0	0	0	0	0
Archaea	Halobacterota	Halobacteria	Halobacterales	Haloferacaceae	Halobellus	Halobellus	288	0	0	0	0	0	0	0	0	0	0
Archaea	Halobacterota	Halobacteria	Halobacterales	Haloferacaceae	Halorubrum	Halorubrum	1388	0	0	0	0	0	0	0	0	0	0
Archaea	Halobacterota	Halobacteria	Halobacterales	Halomicrobiaceae	Halomicrobiaceae	Halomicrobiaceae	44	0	0	0	0	0	0	0	0	0	0
Archaea	Halobacterota	Halobacteria	Halobacterales	Halomicrobiaceae	Halorhabdus	Halorhabdus	46	0	0	0	0	0	0	0	0	0	0
Archaea	Nanoarchaeota	Nanoarchaeia	Woesearchaeales	Woesearchaeales	Woesearchaeales	Woesearchaeales	0	15	0	0	0	0	0	0	0	0	0
Bacteria	Acidobacteriota	Acidobacteriae	Acidobacteriae	Acidobacteriae	Paludibaculum	Paludibaculum	0	0	10	0	0	0	0	0	0	0	0
Bacteria	Acidobacteriota	Acidobacteriae	PAUC26f	PAUC26f	PAUC26f	PAUC26f	0	67	0	0	0	0	0	0	0	0	0
Bacteria	Acidobacteriota	Aminicenantia	Aminicenantales	Aminicenantales	Aminicenantales	Aminicenantales	0	0	0	29	48	0	0	0	0	0	0
Bacteria	Acidobacteriota	Blastocatellia	Blastocatellales	Blastocatellaceae	Blastocatellaceae	Blastocatellaceae	0	0	99	0	0	88	230	0	0	0	0
Bacteria	Acidobacteriota	Blastocatellia	Blastocatellales	Blastocatellaceae	Stenotrophobacter	Stenotrophobacter	0	0	0	0	0	12	0	0	0	0	0
Bacteria	Acidobacteriota	Holophagae	Holophagales	Holophagaceae	Holophagaceae	Holophagaceae	0	0	263	0	0	0	0	0	0	0	0
Bacteria	Acidobacteriota	Vicinamibacteria	Vicinamibacterales	Vicinamibacteraceae	Luteitalea	Luteitalea	0	0	20	0	0	0	0	0	0	0	0
Bacteria	Acidobacteriota	Vicinamibacteria	Vicinamibacterales	Vicinamibacteraceae	Vicinamibacteraceae	Vicinamibacteraceae	0	0	58	0	0	0	0	0	0	0	0
Bacteria	Actinobacteriota	Acidimicrobiia	Microtrichales	Iamiaceae	Iamia	Iamia	0	0	16	0	0	0	0	14	20	0	0
Bacteria	Actinobacteriota	Acidimicrobiia	Microtrichales	Ilumatobacteraceae	CL500-29 marine_group	CL500-29 marine_group	0	0	18	0	0	0	0	0	10	0	0
Bacteria	Actinobacteriota	Acidimicrobiia	Microtrichales	Ilumatobacteraceae	Ilumatobacter	Ilumatobacter	153	56	1132	130	70	18	0	218	225	19	27
Bacteria	Actinobacteriota	Acidimicrobiia	Microtrichales	Ilumatobacteraceae	Ilumatobacter	Ilumatobacter nonamiensis	0	17	0	45	0	0	0	0	0	0	0
Bacteria	Actinobacteriota	Acidimicrobiia	Microtrichales	Microtrichaceae	IMCC26207	IMCC26207	0	28	41	0	0	0	0	14	14	0	0
Bacteria	Actinobacteriota	Acidimicrobiia	Microtrichales	Microtrichaceae	Microtrichaceae	Microtrichaceae	0	10	0	14	0	0	0	0	0	0	0
Bacteria	Actinobacteriota	Acidimicrobiia	Microtrichales	Microtrichaceae	Sva0996 marine_group	Sva0996 marine_group	0	20	0	0	0	0	0	0	0	0	0
Bacteria	Actinobacteriota	Actinobacteria	Corynebacteriales	Dietziaceae	Dietzia	Dietzia timorensis	0	0	0	0	0	0	0	56	0	0	0
Bacteria	Actinobacteriota	Actinobacteria	Corynebacteriales	Mycobacteriaceae	Mycobacterium	Mycobacterium	0	0	53	0	0	132	0	0	0	0	0
Bacteria	Actinobacteriota	Actinobacteria	Frankiales	Geodermatophilaceae	Blastococcus	Blastococcus	0	0	0	0	0	14	0	0	0	0	0
Bacteria	Actinobacteriota	Actinobacteria	Frankiales	Nakamurellaceae	Nakamurella	Nakamurella	0	0	49	0	0	77	0	0	12	0	0
Bacteria	Actinobacteriota	Actinobacteria	Frankiales	Sporichthyaceae	Longivirga	Longivirga	0	0	14	0	0	0	0	0	0	0	0
Bacteria	Actinobacteriota	Actinobacteria	Frankiales	Sporichthyaceae	Sporichthyaceae	Sporichthyaceae	0	0	0	0	47	0	0	0	0	0	0
Bacteria	Actinobacteriota	Actinobacteria	Micrococcales	Bogoriellaceae	Georgenia	Georgenia	19	0	0	0	1137	0	0	0	0	0	0
Bacteria	Actinobacteriota	Actinobacteria	Micrococcales	Cellulomonadaceae	Actinotalea	Actinotalea	0	0	0	0	0	0	0	163	13	0	0
Bacteria	Actinobacteriota	Actinobacteria	Micrococcales	Cellulomonadaceae	Cellulomonas	Cellulomonas	0	0	120	0	0	0	0	0	0	0	0
Bacteria	Actinobacteriota	Actinobacteria	Micrococcales	Demequinaceae	Demequina	Demequina	0	19	14	204	76	0	0	0	0	0	0
Bacteria	Actinobacteriota	Actinobacteria	Micrococcales	Dermacoccaceae	Dermacoccus	Dermacoccus	0	0	0	0	24	0	0	0	0	0	0
Bacteria	Actinobacteriota	Actinobacteria	Micrococcales	Intrasporangiaceae	Aquipuribacter	Aquipuribacter	0	0	108	0	0	0	0	80	0	0	0
Bacteria	Actinobacteriota	Actinobacteria	Micrococcales	Intrasporangiaceae	Intrasporangiaceae	Intrasporangiaceae	20	0	157	0	0	43	0	138	254	13	0
Bacteria	Actinobacteriota	Actinobacteria	Micrococcales	Intrasporangiaceae	Oryzihumus	Oryzihumus	0	0	42	0	0	0	0	0	0	0	0
Bacteria	Actinobacteriota	Actinobacteria	Micrococcales	Jonesiaceae	Jonesia	Jonesia	0	0	0	0	0	0	0	0	111	0	0
Bacteria	Actinobacteriota	Actinobacteria	Micrococcales	Microbacteriaceae	Microbacteriaceae	Microbacteriaceae	75	0	139	29	0	0	0	73	10	12	85
Bacteria	Actinobacteriota	Actinobacteria	Micrococcales	Microbacteriaceae	Microbacterium	Microbacterium	0	0	53	0	0	0	0	22	23	0	0
Bacteria	Actinobacteriota	Actinobacteria	Micrococcales	Micrococcaceae	Kocuria	Kocuria	0	0	0	0	0	21	0	0	0	0	0
Bacteria	Actinobacteriota	Actinobacteria	Micrococcales	Micrococcaceae	Micrococcus	Micrococcus	0	0	0	0	25	0	0	0	0	0	0
Bacteria	Actinobacteriota	Actinobacteria	Micrococcales	Sanguibacteraceae	Sanguibacter	Sanguibacter	0	0	0	0	0	10	0	15	280	0	0
Bacteria	Actinobacteriota	Actinobacteria	Micromonosporales	Micromonosporaceae	Micromonosporaceae	Micromonosporaceae	0	0	0	0	0	17	0	0	0	0	0
Bacteria	Actinobacteriota	Actinobacteria	Nitriliruptorales	Nitriliruptoraceae	Egicoccus	Egicoccus	25	0	0	0	0	0	0	0	0	0	0
Bacteria	Actinobacteriota	Actinobacteria	Nitriliruptorales	Nitriliruptoraceae	Nitriliruptoraceae	Nitriliruptoraceae	271	0	0	0	94	0	0	0	0	0	0
Bacteria	Actinobacteriota	Actinobacteria	PeM15	PeM15	PeM15	PeM15	0	0	333	0	0	14	0	15	23	0	25
Bacteria	Actinobacteriota	Actinobacteria	Propionibacteriales	Nocardioidaceae	Marmoricola	Marmoricola	0	0	0	0	0	10	0	0	0	0	0
Bacteria	Actinobacteriota	Actinobacteria	Propionibacteriales	Nocardioidaceae	Nocardioides	Nocardioides	0	0	210	0	0	0	0	0	16	0	0
Bacteria	Actinobacteriota	Actinobacteria	Propionibacteriales	Propionibacteriaceae	Aestuariimicrobium	Aestuariimicrobium	0	0	10	0	0	0	0	0	0	0	0
Bacteria	Actinobacteriota	Actinobacteria	Propionibacteriales	Propionibacteriaceae	Propionibacteriaceae	Propionibacteriaceae	0	0	88	0	0	10	0	0	0	0	0
Bacteria	Actinobacteriota	Actinobacteria	Propionibacteriales	Propionibacteriaceae	Tessaracoccus	Tessaracoccus	0	0	18	0	68	0	0	0	0	0	0
Bacteria	Actinobacteriota	Actinobacteria	Pseudonocardiales	Pseudonocardiaceae	Pseudonocardia	Pseudonocardia	0	0	0	0	0	25	0	0	0	0	0
Bacteria	Actinobacteriota	Coriobacteriia	Coriobacteriales	Coriobacteriales	Coriobacteriales	Coriobacteriales	0	0	0	0	0	0	0	0	0	0	95
Bacteria	Actinobacteriota	Thermoleophilia	Solirubrobacterales	67-14	67-14	67-14	0	0	0	0	0	10	0	0	0	0	0
Bacteria	Armatimonadota	Armatimonadia	Armatimonadales	Armatimonadales	Armatimonadales	Armatimonadales	0	0	0	0	0	0	123	0	0	0	0
Bacteria	Armatimonadota	Fimbriimonadia	Fimbriimonadales	Fimbriimonadaceae	Fimbriimonadaceae	Fimbriimonadaceae	0	0	45	0	0	0	0	0	0	0	0
Bacteria	Bacteroidota	Bacteroidia	Bacteroidales	Bacteroidaceae	Bacteroides	Bacteroides sp.	0	0	0	0	0	0	0	20	81	872	0
Bacteria	Bacteroidota	Bacteroidia	Bacteroidales	Bacteroidales	Bacteroidales	Bacteroidales	29	104	0	83	542	0	0	0	10	0	0
Bacteria	Bacteroidota	Bacteroidia	Bacteroidales	Bacteroidetes BD2-2	Bacteroidetes BD2-2	Bacteroidetes BD2-2	0	85	0	58	380	0	0	73	0	0	0
Bacteria	Bacteroidota	Bacteroidia	Bacteroidales	Bacteroidetes vadinHA17	Bacteroidetes vadinHA17	Bacteroidetes vadinHA17	0	0	0	55	64	0	0	0	0	0	0
Bacteria	Bacteroidota	Bacteroidia	Bacteroidales	ML635J-40 aquatic_group	ML635J-40 aquatic_group	ML635J-40 aquatic_group	0	0	0	0	45	0	0	39	26	0	0
Bacteria	Bacteroidota	Bacteroidia	Bacteroidales	Marinifilaceae	Marinifilaceae	Marinifilaceae	0	0	0	0	127	0	0	0	0	0	0
Bacteria	Bacteroidota	Bacteroidia	Bacteroidales	Marinifilaceae	Marinifilum	Marinifilum	0	0	0	0	0	0	0	4351	858	0	0
Bacteria	Bacteroidota	Bacteroidia	Bacteroidales	Marinilabiliaceae	Anaerophaga	Anaerophaga	176	0	0	0	0	0	0	0	0	0	0
Bacteria	Bacteroidota	Bacteroidia	Bacteroidales	Marinilabiliaceae	Mangroviflexus	Mangroviflexus	0	0	0	0	0	0	0	337	11	0	0
Bacteria	Bacteroidota	Bacteroidia	Bacteroidales	Marinilabiliaceae	Marinilabiliaceae	Marinilabiliaceae	419	58	0	15	5759	0	0	1792	7375	0	0
Bacteria	Bacteroidota	Bacteroidia	Bacteroidales	Marinilabiliaceae	Saccharicrinis	Saccharicrinis	0	54	0	346	852	0	0	0	0	0	0
Bacteria	Bacteroidota	Bacteroidia	Bacteroidales	Marinilabiliaceae	Saccharicrinis	Saccharicrinis carchari	0	253	0	134	196	0	0	0	0	0	0
Bacteria	Bacteroidota	Bacteroidia	Bacteroidales	MgMjR-022	MgMjR-022	MgMjR-022	0	0	0	12	0	0	0	0	0	0	0
Bacteria	Bacteroidota	Bacteroidia	Bacteroidales	Paludibacteraceae	Paludibacter	Paludibacter	0	0	208	1455	30	0	0	1721	1043	56	121
Bacteria	Bacteroidota	Bacteroidia	Bacteroidales	Paludibacteraceae	Paludibacter	bacterium enrichment	0	0	0	0	0	0	0	55	0	0	0
Bacteria	Bacteroidota	Bacteroidia	Bacteroidales	Prevotellaceae	Prevotella	Prevotella	0	0	0	0	0	100	0	0	0	845	8259
Bacteria	Bacteroidota	Bacteroidia	Bacteroidales	Prolixibacteraceae	Draconibacterium	Draconibacterium	0	187	0	210	2252	0	0	0	0	0	0
Bacteria	Bacteroidota	Bacteroidia	Bacteroidales	Prolixibacteraceae	Prolixibacteraceae	Prolixibacteraceae	0	12	121	484	382	0	0	567	152	0	0
Bacteria	Bacteroidota	Bacteroidia	Bacteroidales	Prolixibacteraceae	Roseimarinus	Roseimarinus	0	0	0	138	516	0	0	0	0	0	0
Bacteria	Bacteroidota	Bacteroidia	Bacteroidales	Prolixibacteraceae	Sunxiuqinia	Sunxiuqinia	0	0	0	0	22	0	0	96	686	0	0
Bacteria	Bacteroidota	Bacteroidia	Bacteroidales	Prolixibacteraceae	Tangfeifania	Tangfeifania	205	0	0	0	0	0	0	0	0	0	0
Bacteria	Bacteroidota	Bacteroidia	Bacteroidales	Prolixibacteraceae	WCHB1-32	WCHB1-32	0	0	135	14	0	0	0	388	33	0	0
Bacteria	Bacteroidota	Bacteroidia	Bacteroidales	Rikenellaceae	Rikenellaceae	Rikenellaceae	0	0	0	17	0	0	0	235	0	0	0
Bacteria	Bacteroidota	Bacteroidia	Bacteroidales	Rs-E47 termite_group	GWE2-42-42	GWE2-42-42	0	0	0	11	0	0	0	0	0	0	0
Bacteria	Bacteroidota	Bacteroidia	Bacteroidales	SB-5	SB-5	SB-5	0	37	0	0	72	0	0	0	0	0	0
Bacteria	Bacteroidota	Bacteroidia	Bacteroidales	Salinivirgaceae	Salinivirgaceae	Salinivirgaceae	170	0	0	11	70	0	0	0	0	0	0
Bacteria	Bacteroidota	Bacteroidia	Bacteroidales	Tannerellaceae	Macellibacteroides	Macellibacteroides	0	0	0	0	0	0	0	307	765	0	0
Bacteria	Bacteroidota	Bacteroidia	Bacteroidales	Williamwhitmaniaceae	Blvii28 wastewater-sludge_group	Blvii28 wastewater-sludge_group	0	0	0	13	19	0	0	0	0	0	0
Bacteria	Bacteroidota	Bacteroidia	Bacteroidetes VC2.1_Bac22	Bacteroidetes VC2.1_Bac22	Bacteroidetes VC2.1_Bac22	Bacteroidetes VC2.1_Bac22	0	1039	0	278	205	0	0	0	0	0	0
Bacteria	Bacteroidota	Bacteroidia	Chitinophagales	37-13	37-13	37-13	0	0	14	0	0	0	0	0	0	0	0
Bacteria	Bacteroidota	Bacteroidia	Chitinophagales	Chitinophagaceae	Aurantisolimonas	Aurantisolimonas	0	0	250	0	0	0	0	70	146	0	0
Bacteria	Bacteroidota	Bacteroidia	Chitinophagales	Chitinophagaceae	Aurantisolimonas	Terrimonas sp.	0	0	10	0	0	0	0	0	0	0	0
Bacteria	Bacteroidota	Bacteroidia	Chitinophagales	Chitinophagaceae	Chitinophagaceae	Chitinophagaceae	0	0	0	0	0	0	0	11	29	0	0
Bacteria	Bacteroidota	Bacteroidia	Chitinophagales	Chitinophagaceae	Dinghuibacter	Dinghuibacter	0	0	14	0	0	0	0	11	99	0	0
Bacteria	Bacteroidota	Bacteroidia	Chitinophagales	Chitinophagaceae	Ferruginibacter	Ferruginibacter	0	0	188	0	0	20	0	0	10	37	61
Bacteria	Bacteroidota	Bacteroidia	Chitinophagales	Chitinophagaceae	Filimonas	Filimonas	0	0	0	0	0	0	4901	0	0	0	0
Bacteria	Bacteroidota	Bacteroidia	Chitinophagales	Chitinophagaceae	Taibaiella	Taibaiella	0	0	0	0	0	0	0	0	0	0	10
Bacteria	Bacteroidota	Bacteroidia	Chitinophagales	Saprospiraceae	Haliscomenobacter	Haliscomenobacter	0	0	21	0	0	0	0	0	0	0	0
Bacteria	Bacteroidota	Bacteroidia	Chitinophagales	Saprospiraceae	Lewinella	Lewinella	187	641	121	180	230	0	0	0	0	0	0
Bacteria	Bacteroidota	Bacteroidia	Chitinophagales	Saprospiraceae	Lewinella	Lewinella agarilytica	13	0	0	0	17	0	0	0	0	0	0
Bacteria	Bacteroidota	Bacteroidia	Chitinophagales	Saprospiraceae	Lewinella	Lewinella cohaerens	0	0	0	52	0	0	0	0	0	0	0
Bacteria	Bacteroidota	Bacteroidia	Chitinophagales	Saprospiraceae	Lewinella	Lewinella lacunae	0	0	12	0	0	0	0	0	0	0	0
Bacteria	Bacteroidota	Bacteroidia	Chitinophagales	Saprospiraceae	Lewinella	Lewinella maritima	0	0	0	0	14	0	0	0	0	0	0
Bacteria	Bacteroidota	Bacteroidia	Chitinophagales	Saprospiraceae	Lewinella	Lewinella sp.	0	0	0	0	22	0	0	0	0	0	0
Bacteria	Bacteroidota	Bacteroidia	Chitinophagales	Saprospiraceae	Phaeodactylibacter	Phaeodactylibacter	73	70	0	22	0	0	0	0	0	0	0
Bacteria	Bacteroidota	Bacteroidia	Chitinophagales	Saprospiraceae	Portibacter	Portibacter lacus	0	14	0	0	0	0	0	0	0	0	0
Bacteria	Bacteroidota	Bacteroidia	Chitinophagales	Saprospiraceae	Rubidimonas	Rubidimonas	0	11	0	0	0	0	0	0	0	0	0
Bacteria	Bacteroidota	Bacteroidia	Chitinophagales	Saprospiraceae	Rubidimonas	Rubidimonas crustatorum	0	0	110	0	0	0	0	0	0	0	18
Bacteria	Bacteroidota	Bacteroidia	Chitinophagales	Saprospiraceae	Saprospiraceae	Saprospiraceae	261	463	393	57	139	0	969	22	32	0	16
Bacteria	Bacteroidota	Bacteroidia	Cytophagales	Bernardetiaceae	Bernardetia	Bernardetia litoralis	0	508	0	26	0	0	0	0	0	0	0
Bacteria	Bacteroidota	Bacteroidia	Cytophagales	Cyclobacteriaceae	Algoriphagus	Algoriphagus	23	0	186	0	71	0	0	865	621	0	0
Bacteria	Bacteroidota	Bacteroidia	Cytophagales	Cyclobacteriaceae	Catalinimonas	Catalinimonas	62	0	0	0	0	0	0	0	0	0	0
Bacteria	Bacteroidota	Bacteroidia	Cytophagales	Cyclobacteriaceae	Cyclobacteriaceae	Cyclobacteriaceae	0	778	305	176	1552	0	0	50	107	0	0
Bacteria	Bacteroidota	Bacteroidia	Cytophagales	Cyclobacteriaceae	Cyclobacterium	Cyclobacterium	22	12	0	0	36	0	0	0	0	0	0
Bacteria	Bacteroidota	Bacteroidia	Cytophagales	Cyclobacteriaceae	Fabibacter	Fabibacter	0	76	0	0	0	0	0	0	0	0	0
Bacteria	Bacteroidota	Bacteroidia	Cytophagales	Cyclobacteriaceae	Fulvivirga	Fulvivirga	0	36	0	0	0	0	0	0	0	0	0
Bacteria	Bacteroidota	Bacteroidia	Cytophagales	Cyclobacteriaceae	Imperialibacter	Imperialibacter	48	0	0	0	0	0	0	0	0	0	0
Bacteria	Bacteroidota	Bacteroidia	Cytophagales	Cyclobacteriaceae	Marinoscillum	Marinoscillum	0	20	0	0	0	0	0	0	0	0	0
Bacteria	Bacteroidota	Bacteroidia	Cytophagales	Cyclobacteriaceae	Marivirga	Marivirga	296	365	0	0	374	0	0	0	0	0	0
Bacteria	Bacteroidota	Bacteroidia	Cytophagales	Cyclobacteriaceae	Marivirga	Marivirga tractuosa	633	0	0	0	0	0	0	0	0	0	0
Bacteria	Bacteroidota	Bacteroidia	Cytophagales	Cytophagaceae	Cytophaga	Cytophaga	0	0	0	0	0	0	2616	0	0	0	0
Bacteria	Bacteroidota	Bacteroidia	Cytophagales	Cytophagales	Cytophagales	Cytophagales	0	582	0	0	0	0	13622	0	0	0	0
Bacteria	Bacteroidota	Bacteroidia	Cytophagales	Flammeovirgaceae	Flammeovirgaceae	Flammeovirgaceae	0	10	0	0	0	0	0	0	0	0	0
Bacteria	Bacteroidota	Bacteroidia	Cytophagales	Flammeovirgaceae	Flexithrix	Flexithrix	0	23	0	0	0	0	0	0	0	0	0
Bacteria	Bacteroidota	Bacteroidia	Cytophagales	Flammeovirgaceae	Rapidithrix	Rapidithrix	0	26	0	0	0	0	0	0	0	0	0
Bacteria	Bacteroidota	Bacteroidia	Cytophagales	Hymenobacteraceae	Hymenobacter	Hymenobacter	0	0	19	0	0	0	0	0	0	0	64
Bacteria	Bacteroidota	Bacteroidia	Cytophagales	Microscillaceae	Chryseolinea	Chryseolinea	0	0	28	0	0	0	0	0	22	0	0
Bacteria	Bacteroidota	Bacteroidia	Cytophagales	Microscillaceae	Microscilla	Microscilla	0	16	0	0	0	0	0	0	0	0	0
Bacteria	Bacteroidota	Bacteroidia	Cytophagales	Microscillaceae	Microscillaceae	Microscillaceae	0	0	42	0	0	0	0	214	102	0	0
Bacteria	Bacteroidota	Bacteroidia	Cytophagales	Microscillaceae	OLB12	OLB12	0	0	32	0	0	0	0	0	38	0	0
Bacteria	Bacteroidota	Bacteroidia	Cytophagales	Raineyaceae	Raineya	Raineya	0	0	0	0	0	0	186	0	0	0	0
Bacteria	Bacteroidota	Bacteroidia	Cytophagales	Raineyaceae	Raineya	bacterium 336/3	0	0	0	0	0	0	952	0	0	0	0
Bacteria	Bacteroidota	Bacteroidia	Cytophagales	Spirosomaceae	Arcicella	Arcicella	0	0	0	0	0	0	0	0	0	48	654
Bacteria	Bacteroidota	Bacteroidia	Cytophagales	Spirosomaceae	Emticicia	Emticicia	0	0	0	0	0	0	0	11	20	0	73
Bacteria	Bacteroidota	Bacteroidia	Cytophagales	Spirosomaceae	Fibrella	Fibrella sp.	0	0	0	0	0	0	0	16	0	0	421
Bacteria	Bacteroidota	Bacteroidia	Cytophagales	Spirosomaceae	Lacihabitans	Lacihabitans	0	0	115	0	13	0	0	0	12	0	15
Bacteria	Bacteroidota	Bacteroidia	Cytophagales	Spirosomaceae	Persicitalea	Persicitalea	0	0	26	60	0	0	0	0	0	0	0
Bacteria	Bacteroidota	Bacteroidia	Cytophagales	Spirosomaceae	Rhabdobacter	Cytophagaceae bacterium	0	0	0	0	0	0	0	110	18	0	17
Bacteria	Bacteroidota	Bacteroidia	Cytophagales	Spirosomaceae	Runella	Runella	0	0	75	0	0	0	5141	35	0	0	0
Bacteria	Bacteroidota	Bacteroidia	Cytophagales	Spirosomaceae	Runella	Runella sp.	0	0	29	0	0	0	0	0	0	0	0
Bacteria	Bacteroidota	Bacteroidia	Cytophagales	Spirosomaceae	Spirosomaceae	Cytophagales bacterium	0	0	0	50	0	0	0	0	0	0	0
Bacteria	Bacteroidota	Bacteroidia	Cytophagales	Spirosomaceae	Spirosomaceae	Spirosomaceae	0	93	19	38	0	0	54	0	0	0	0
Bacteria	Bacteroidota	Bacteroidia	Flavobacteriales	Crocinitomicaceae	Crocinitomicaceae	Crocinitomicaceae	0	137	0	49	0	0	0	0	0	0	0
Bacteria	Bacteroidota	Bacteroidia	Flavobacteriales	Crocinitomicaceae	Crocinitomix	Crocinitomix	0	14	0	0	0	0	0	0	0	0	0
Bacteria	Bacteroidota	Bacteroidia	Flavobacteriales	Cryomorphaceae	Cryomorpha	Cryomorpha	124	138	0	129	137	0	0	0	11	0	0
Bacteria	Bacteroidota	Bacteroidia	Flavobacteriales	Cryomorphaceae	Cryomorphaceae	Cryomorphaceae	0	40	0	0	0	0	0	0	12	0	0
Bacteria	Bacteroidota	Bacteroidia	Flavobacteriales	Cryomorphaceae	Vicingus	Vicingus	0	313	0	29	0	0	0	0	0	0	0
Bacteria	Bacteroidota	Bacteroidia	Flavobacteriales	Flavobacteriaceae	Actibacter	Actibacter	0	0	183	0	0	0	0	0	0	0	0
Bacteria	Bacteroidota	Bacteroidia	Flavobacteriales	Flavobacteriaceae	Aestuariimonas	Aestuariimonas insulae	0	82	0	16	10	0	0	0	0	0	0
Bacteria	Bacteroidota	Bacteroidia	Flavobacteriales	Flavobacteriaceae	Arenibacter	Arenibacter	0	0	0	0	0	0	0	0	20	0	0
Bacteria	Bacteroidota	Bacteroidia	Flavobacteriales	Flavobacteriaceae	Cellulophaga	Cellulophaga sp.	0	0	0	10	0	0	0	0	0	0	0
Bacteria	Bacteroidota	Bacteroidia	Flavobacteriales	Flavobacteriaceae	Flavobacteriaceae	Flavobacteriaceae	23	2615	0	2355	94	0	0	123	544	0	0
Bacteria	Bacteroidota	Bacteroidia	Flavobacteriales	Flavobacteriaceae	Flavobacterium	Flavobacterium	0	0	1081	361	0	154	124	6035	4824	76	4358
Bacteria	Bacteroidota	Bacteroidia	Flavobacteriales	Flavobacteriaceae	Flavobacterium	Flavobacterium antarcticum	0	0	0	0	0	0	0	0	0	0	39
Bacteria	Bacteroidota	Bacteroidia	Flavobacteriales	Flavobacteriaceae	Flavobacterium	Flavobacterium aquatile	0	0	17	0	0	19	0	22	0	0	93
Bacteria	Bacteroidota	Bacteroidia	Flavobacteriales	Flavobacteriaceae	Flavobacterium	Flavobacterium arsenatis	0	0	0	0	0	31	0	0	0	0	0
Bacteria	Bacteroidota	Bacteroidia	Flavobacteriales	Flavobacteriaceae	Flavobacterium	Flavobacterium lacus	0	0	68	0	0	0	0	0	0	0	21
Bacteria	Bacteroidota	Bacteroidia	Flavobacteriales	Flavobacteriaceae	Flavobacterium	Flavobacterium orientale	0	0	0	0	0	0	0	18	11	0	0
Bacteria	Bacteroidota	Bacteroidia	Flavobacteriales	Flavobacteriaceae	Flavobacterium	Flavobacterium terriphilum	0	0	0	0	0	0	0	25	0	0	0
Bacteria	Bacteroidota	Bacteroidia	Flavobacteriales	Flavobacteriaceae	Gelidibacter	Gelidibacter	0	25	0	114	86	0	0	0	0	0	0
Bacteria	Bacteroidota	Bacteroidia	Flavobacteriales	Flavobacteriaceae	Gillisia	Gillisia	0	0	18	0	0	0	0	0	0	0	0
Bacteria	Bacteroidota	Bacteroidia	Flavobacteriales	Flavobacteriaceae	Kordia	Kordia	0	1554	0	0	0	0	0	0	0	0	0
Bacteria	Bacteroidota	Bacteroidia	Flavobacteriales	Flavobacteriaceae	Lutibacter	Lutibacter	0	54	0	0	862	0	0	18	0	0	0
Bacteria	Bacteroidota	Bacteroidia	Flavobacteriales	Flavobacteriaceae	Maribacter	Maribacter	0	399	10	399	242	0	0	0	0	0	0
Bacteria	Bacteroidota	Bacteroidia	Flavobacteriales	Flavobacteriaceae	Nonlabens	Nonlabens	10	402	0	35	105	0	0	0	0	0	0
Bacteria	Bacteroidota	Bacteroidia	Flavobacteriales	Flavobacteriaceae	Planktosalinus	Planktosalinus	0	21	0	0	0	0	0	0	0	0	0
Bacteria	Bacteroidota	Bacteroidia	Flavobacteriales	Flavobacteriaceae	Polaribacter	Polaribacter	0	553	0	48	0	0	0	0	0	0	0
Bacteria	Bacteroidota	Bacteroidia	Flavobacteriales	Flavobacteriaceae	Polaribacter	Polaribacter gangjinensis	0	0	47	0	0	0	0	65	0	0	0
Bacteria	Bacteroidota	Bacteroidia	Flavobacteriales	Flavobacteriaceae	Pricia	Pricia	0	17	0	0	0	0	0	0	0	0	0
Bacteria	Bacteroidota	Bacteroidia	Flavobacteriales	Flavobacteriaceae	Pricia	Pricia antarctica	0	65	0	0	0	0	0	0	0	0	0
Bacteria	Bacteroidota	Bacteroidia	Flavobacteriales	Flavobacteriaceae	Psychroflexus	Psychroflexus	1150	322	0	16	971	0	0	0	0	0	0
Bacteria	Bacteroidota	Bacteroidia	Flavobacteriales	Flavobacteriaceae	Psychroserpens	Psychroserpens	0	268	0	0	60	0	0	0	0	0	0
Bacteria	Bacteroidota	Bacteroidia	Flavobacteriales	Flavobacteriaceae	Psychroserpens	Psychroserpens sp.	0	0	0	92	0	0	0	0	0	0	0
Bacteria	Bacteroidota	Bacteroidia	Flavobacteriales	Flavobacteriaceae	Subsaxibacter	Subsaxibacter	0	0	36	0	0	0	0	0	0	0	0
Bacteria	Bacteroidota	Bacteroidia	Flavobacteriales	Flavobacteriaceae	Subsaximicrobium	Subsaximicrobium	15	36	0	0	0	0	0	0	0	0	0
Bacteria	Bacteroidota	Bacteroidia	Flavobacteriales	Flavobacteriaceae	Ulvibacter	Ulvibacter	0	34	0	0	0	0	0	0	0	0	0
Bacteria	Bacteroidota	Bacteroidia	Flavobacteriales	Flavobacteriaceae	Winogradskyella	Winogradskyella	26	1978	0	744	587	0	0	0	0	0	0
Bacteria	Bacteroidota	Bacteroidia	Flavobacteriales	Flavobacteriales	Flavobacteriales	Flavobacteriales	0	0	0	0	0	0	0	22	0	0	0
Bacteria	Bacteroidota	Bacteroidia	Flavobacteriales	NS7 marine_group	NS7 marine_group	NS7 marine_group	0	38	0	0	0	0	0	0	0	0	0
Bacteria	Bacteroidota	Bacteroidia	Flavobacteriales	NS9 marine_group	NS9 marine_group	NS9 marine_group	0	0	12	0	0	0	0	0	13	0	0
Bacteria	Bacteroidota	Bacteroidia	Flavobacteriales	Weeksellaceae	Chryseobacterium	Chryseobacterium greenlandense	0	0	0	0	0	0	0	0	0	44	0
Bacteria	Bacteroidota	Bacteroidia	SM1A07	SM1A07	SM1A07	SM1A07	120	0	0	0	0	0	0	0	0	0	0
Bacteria	Bacteroidota	Bacteroidia	Sphingobacteriales	Lentimicrobiaceae	Lentimicrobiaceae	Lentimicrobiaceae	0	0	57	14	13	0	0	0	0	0	0
Bacteria	Bacteroidota	Bacteroidia	Sphingobacteriales	Lentimicrobiaceae	Lentimicrobium	Lentimicrobium	0	0	14	379	157	0	0	28	32	0	0
Bacteria	Bacteroidota	Bacteroidia	Sphingobacteriales	NS11-12 marine_group	NS11-12 marine_group	NS11-12 marine_group	0	20	11	11	0	0	0	0	0	0	0
Bacteria	Bacteroidota	Bacteroidia	Sphingobacteriales	ST-12K33	ST-12K33	ST-12K33	0	0	0	13	0	0	0	385	789	0	0
Bacteria	Bacteroidota	Bacteroidia	Sphingobacteriales	Sphingobacteriaceae	Pedobacter	Pedobacter	0	0	25	0	0	0	0	0	0	0	0
Bacteria	Bacteroidota	Bacteroidia	Sphingobacteriales	Sphingobacteriaceae	Sphingobacterium	Sphingobacterium daejeonense	0	0	0	0	0	0	0	60	0	10	0
Bacteria	Bacteroidota	Bacteroidia	Sphingobacteriales	Sphingobacteriales	Sphingobacteriales	Sphingobacteriales	0	0	0	0	0	0	1055	0	0	0	0
Bacteria	Bacteroidota	Bacteroidia	Sphingobacteriales	env.OPS	env.OPS	env.OPS	0	0	56	0	0	0	572	15	0	0	0
Bacteria	Bacteroidota	Chlorobia	Chlorobiales	Chloroherpetonaceae	GBChlB	GBChlB	0	0	0	0	0	0	6553	0	0	0	0
Bacteria	Bacteroidota	Ignavibacteria	Ignavibacteriales	Melioribacteraceae	IheB3-7	IheB3-7	0	0	0	0	51	0	0	0	0	0	0
Bacteria	Bacteroidota	Ignavibacteria	Ignavibacteriales	PHOS-HE36	PHOS-HE36	PHOS-HE36	0	0	27	0	0	0	0	0	0	0	0
Bacteria	Bacteroidota	Kapabacteria	Kapabacteriales	Kapabacteriales	Kapabacteriales	Kapabacteriales	0	11	0	32	49	0	660	162	0	0	0
Bacteria	Bacteroidota	Rhodothermia	Balneolales	Balneolaceae	Balneolaceae	Balneolaceae	289	0	0	0	0	0	0	0	0	0	0
Bacteria	Bacteroidota	Rhodothermia	Balneolales	Balneolaceae	Gracilimonas	Gracilimonas	27	0	0	0	0	0	0	0	0	0	0
Bacteria	Bacteroidota	Rhodothermia	Balneolales	Balneolaceae	MAT-CR-P4-C12	MAT-CR-P4-C12	21	0	0	0	0	0	0	0	0	0	0
Bacteria	Bacteroidota	Rhodothermia	Balneolales	Balneolaceae	Rhodohalobacter	Rhodohalobacter	560	0	0	0	0	0	0	0	0	0	0
Bacteria	Bacteroidota	Rhodothermia	Rhodothermales	Rhodothermaceae	Rhodothermaceae	Rhodothermaceae	188	0	25	0	0	0	0	0	0	0	0
Bacteria	Bacteroidota	Rhodothermia	Rhodothermales	Rhodothermaceae	Salinibacter	Salinibacter	35	0	0	0	0	0	0	0	0	0	0
Bacteria	Bdellovibrionota	Bdellovibrionia	Bacteriovoracales	Bacteriovoracaceae	Bacteriovoracaceae	Bacteriovoracaceae	0	33	0	0	0	0	0	0	0	0	0
Bacteria	Bdellovibrionota	Bdellovibrionia	Bacteriovoracales	Bacteriovoracaceae	Peredibacter	Peredibacter	0	31	0	0	0	0	0	0	0	0	0
Bacteria	Bdellovibrionota	Bdellovibrionia	Bdellovibrionales	Bdellovibrionaceae	Bdellovibrio	Bdellovibrio	0	183	51	0	0	0	0	0	13	0	0
Bacteria	Bdellovibrionota	Bdellovibrionia	Bdellovibrionales	Bdellovibrionaceae	OM27 clade	OM27 clade	0	35	0	0	0	0	0	0	0	0	0
Bacteria	Bdellovibrionota	Oligoflexia	0319-6G20	0319-6G20	0319-6G20	0319-6G20	0	11	0	0	0	0	0	0	0	0	0
Bacteria	Bdellovibrionota	Oligoflexia	Silvanigrellales	Silvanigrellaceae	Silvanigrellaceae	Silvanigrellaceae	0	0	14	0	0	0	0	0	0	0	0
Bacteria	Caldatribacteriota	JS1	JS1	JS1	JS1	JS1	0	0	0	0	15	0	0	0	0	0	0
Bacteria	Campilobacterota	Campylobacteria	Campylobacterales	Arcobacteraceae	Arcobacter	Arcobacter nitrofigilis	0	0	0	15	96	0	0	0	0	0	0
Bacteria	Campilobacterota	Campylobacteria	Campylobacterales	Arcobacteraceae	Arcobacteraceae	Arcobacteraceae	122	38	0	0	261	0	0	0	105	0	0
Bacteria	Campilobacterota	Campylobacteria	Campylobacterales	Arcobacteraceae	Pseudarcobacter	Pseudarcobacter	0	0	0	4059	0	0	0	8980	15653	124	4687
Bacteria	Campilobacterota	Campylobacteria	Campylobacterales	Campylobacterales	Campylobacterales	Campylobacterales	15	0	0	0	0	0	0	0	0	0	0
Bacteria	Campilobacterota	Campylobacteria	Campylobacterales	Helicobacteraceae	Helicobacteraceae	Helicobacteraceae	20	0	0	0	0	0	0	0	0	0	0
Bacteria	Campilobacterota	Campylobacteria	Campylobacterales	Sulfurimonadaceae	Sulfurimonas	Sulfurimonas	50	0	0	0	0	0	0	0	0	0	0
Bacteria	Campilobacterota	Campylobacteria	Campylobacterales	Sulfurospirillaceae	Sulfurospirillum	Sulfurospirillum	0	30	87	196	72	0	0	0	0	0	128
Bacteria	Campilobacterota	Campylobacteria	Campylobacterales	Sulfurovaceae	Sulfurovum	Sulfurovum	0	14	0	12	0	0	0	0	0	0	0
Bacteria	Chloroflexi	Anaerolineae	Anaerolineales	Anaerolineaceae	ADurb.Bin120	ADurb.Bin120	89	0	0	0	37	0	0	0	0	0	0
Bacteria	Chloroflexi	Anaerolineae	Anaerolineales	Anaerolineaceae	Anaerolineaceae	Anaerolineaceae	0	0	0	41	0	0	0	0	0	0	0
Bacteria	Chloroflexi	Anaerolineae	Anaerolineales	Anaerolineaceae	Anaerolineaceae UCG-001	Anaerolineaceae UCG-001	0	0	0	24	37	0	0	0	0	0	0
Bacteria	Chloroflexi	Anaerolineae	Anaerolineales	Anaerolineaceae	Ornatilinea	Ornatilinea	0	0	0	50	35	0	0	0	0	0	0
Bacteria	Chloroflexi	Anaerolineae	Caldilineales	Caldilineaceae	Caldilineaceae	Caldilineaceae	0	398	27	25	0	0	0	0	0	0	0
Bacteria	Chloroflexi	Anaerolineae	RBG-13-54-9	RBG-13-54-9	RBG-13-54-9	RBG-13-54-9	0	0	0	0	10	0	0	0	0	0	0
Bacteria	Chloroflexi	Anaerolineae	SBR1031	A4b	A4b	A4b	0	108	14	0	56	0	0	0	0	0	0
Bacteria	Chloroflexi	Anaerolineae	SBR1031	SBR1031	SBR1031	SBR1031	0	0	0	0	14	0	0	0	0	0	0
Bacteria	Chloroflexi	Chloroflexia	Chloroflexales	Chloroflexaceae	Candidatus Chloroploca	Candidatus Chloroploca	0	0	25	0	0	0	0	0	0	0	0
Bacteria	Chloroflexi	Chloroflexia	Chloroflexales	Chloroflexaceae	Candidatus Chloroploca	Chloroflexi bacterium	0	0	0	0	108	0	0	0	0	0	0
Bacteria	Chloroflexi	Chloroflexia	Chloroflexales	Chloroflexaceae	Candidatus Chlorothrix	halotolerant bacterium	0	0	0	0	40	0	0	0	0	0	0
Bacteria	Chloroflexi	Chloroflexia	Chloroflexales	Chloroflexaceae	Chloroflexaceae	Chloroflexaceae	0	0	92	67	0	0	582	206	0	0	0
Bacteria	Chloroflexi	Chloroflexia	Chloroflexales	Chloroflexaceae	Chloronema	Chloronema	0	0	0	169	0	0	0	0	0	0	0
Bacteria	Chloroflexi	Chloroflexia	Chloroflexales	Chloroflexaceae	Oscillochloris	Oscillochloris	0	0	26	0	0	0	0	0	0	0	0
Bacteria	Chloroflexi	Chloroflexia	Chloroflexales	Roseiflexaceae	Roseiflexaceae	Roseiflexaceae	0	0	98	0	0	0	138	0	0	0	0
Bacteria	Chloroflexi	Chloroflexia	Thermomicrobiales	JG30-KF-CM45	JG30-KF-CM45	JG30-KF-CM45	0	0	21	0	0	0	0	0	0	0	0
Bacteria	Chloroflexi	KD4-96	KD4-96	KD4-96	KD4-96	KD4-96	0	0	94	0	24	0	0	0	0	0	0
Bacteria	Chrysiogenetota	Chrysiogenetes	Chrysiogenales	Chrysiogenaceae	Desulfurispirillum	Desulfurispirillum	11	0	0	0	0	0	0	0	0	0	0
Bacteria	Cloacimonadota	Cloacimonadia	Cloacimonadales	Cloacimonadales	Cloacimonadales	Cloacimonadales	0	0	0	0	20	0	0	0	0	0	0
Bacteria	Cloacimonadota	Cloacimonadia	Cloacimonadales	LK-44f	LK-44f	LK-44f	0	0	0	119	414	0	0	0	0	0	0
Bacteria	Cloacimonadota	Cloacimonadia	Cloacimonadales	MSBL8	MSBL8	MSBL8	0	0	0	0	57	0	0	0	0	0	0
Bacteria	Cloacimonadota	Cloacimonadia	Cloacimonadales	SHA-41	SHA-41	SHA-41	0	0	0	0	13	0	0	0	0	0	0
Bacteria	Cyanobacteria	Cyanobacteriia	Cyanobacteriales	Coleofasciculaceae	Coleofasciculus PCC-7420	Coleofasciculus PCC-7420	21366	0	0	0	0	0	0	0	0	0	0
Bacteria	Cyanobacteria	Cyanobacteriia	Cyanobacteriales	Cyanobacteriaceae	Geitlerinema LD9	Geitlerinema LD9	0	0	12	0	0	0	0	39	0	0	0
Bacteria	Cyanobacteria	Cyanobacteriia	Cyanobacteriales	Cyanobacteriaceae	Symphothece PCC-7002	Symphothece PCC-7002	0	20	0	0	0	0	0	0	0	0	0
Bacteria	Cyanobacteria	Cyanobacteriia	Cyanobacteriales	Cyanobacteriales	Cyanobacteriales	Cyanobacteriales	0	0	100	0	0	12	0	0	0	0	0
Bacteria	Cyanobacteria	Cyanobacteriia	Cyanobacteriales	Cyanobacteriales Incertae_Sedis	Microseira Carmichael-Alabama	Microseira Carmichael-Alabama	0	0	42	0	0	0	0	0	0	0	0
Bacteria	Cyanobacteria	Cyanobacteriia	Cyanobacteriales	Gloeocapsaceae	Gleocapsa	Chroococcales cyanobacterium	0	0	16	0	0	0	0	0	0	0	0
Bacteria	Cyanobacteria	Cyanobacteriia	Cyanobacteriales	Gloeocapsaceae	Gleocapsa	Gleocapsa	0	0	11	0	0	0	0	0	0	0	0
Bacteria	Cyanobacteria	Cyanobacteriia	Cyanobacteriales	Microcystaceae	Microcystaceae	Microcystaceae	0	0	0	0	10	0	0	0	0	0	0
Bacteria	Cyanobacteria	Cyanobacteriia	Cyanobacteriales	Microcystaceae	Microcystis PCC-7914	Microcystis PCC-7914	0	0	26	0	0	0	0	0	0	0	0
Bacteria	Cyanobacteria	Cyanobacteriia	Cyanobacteriales	Microcystaceae	Synechocystis PCC-6803	Synechocystis PCC-6803	0	0	13	0	0	0	0	0	0	0	0
Bacteria	Cyanobacteria	Cyanobacteriia	Cyanobacteriales	Nostocaceae	Calothrix PCC-6303	Calothrix PCC-6303	0	0	0	0	0	0	0	240	16	0	0
Bacteria	Cyanobacteria	Cyanobacteriia	Cyanobacteriales	Nostocaceae	Desmonostoc PCC-7422	Desmonostoc PCC-7422	0	0	0	0	0	0	0	0	72	0	0
Bacteria	Cyanobacteria	Cyanobacteriia	Cyanobacteriales	Nostocaceae	Nodularia PCC-9350	Nodularia PCC-9350	0	0	0	0	0	48	0	532	0	0	0
Bacteria	Cyanobacteria	Cyanobacteriia	Cyanobacteriales	Nostocaceae	Nostoc PCC-73102	Nostoc PCC-73102	0	0	16436	15884	0	2449	0	3738	13924	26284	12066
Bacteria	Cyanobacteria	Cyanobacteriia	Cyanobacteriales	Nostocaceae	Nostoc PCC-7524	Nostoc PCC-7524	0	0	87	0	0	0	0	443	168	0	0
Bacteria	Cyanobacteria	Cyanobacteriia	Cyanobacteriales	Nostocaceae	Nostocaceae	Nostocaceae	0	0	0	0	0	24	0	60	0	0	0
Bacteria	Cyanobacteria	Cyanobacteriia	Cyanobacteriales	Nostocaceae	Rivularia PCC-7116	Rivularia PCC-7116	0	6633	21	41	13071	0	0	0	0	0	0
Bacteria	Cyanobacteria	Cyanobacteriia	Cyanobacteriales	Oscillatoriaceae	Oscillatoriaceae	Oscillatoriaceae	0	1868	0	0	0	0	0	0	0	0	0
Bacteria	Cyanobacteria	Cyanobacteriia	Cyanobacteriales	Paraspirulinaceae	Paraspirulinaceae	Paraspirulinaceae	353	0	0	0	0	0	0	0	0	0	0
Bacteria	Cyanobacteria	Cyanobacteriia	Cyanobacteriales	Phormidiaceae	Phormidiaceae	Phormidiaceae	0	0	0	0	0	0	17452	0	0	0	0
Bacteria	Cyanobacteria	Cyanobacteriia	Leptolyngbyales	Leptolyngbyaceae	Leptolyngbyaceae	Leptolyngbyaceae	0	0	0	0	0	0	226	0	0	0	0
Bacteria	Cyanobacteria	Cyanobacteriia	Oxyphotobacteria Incertae_Sedis	Unknown Family	Calothrix KVSF5	Calothrix KVSF5	0	0	0	0	0	0	0	0	0	11	0
Bacteria	Cyanobacteria	Cyanobacteriia	Oxyphotobacteria Incertae_Sedis	Unknown Family	Geitlerinema PCC-8501	Geitlerinema PCC-8501	0	0	10	0	0	0	0	0	0	0	0
Bacteria	Cyanobacteria	Cyanobacteriia	Oxyphotobacteria Incertae_Sedis	Unknown Family	Phormidium CYN64	Phormidium CYN64	0	0	0	0	0	121	263	0	0	0	0
Bacteria	Cyanobacteria	Cyanobacteriia	Oxyphotobacteria Incertae_Sedis	Unknown Family	Unknown Family	Unknown Family	0	148	0	0	213	0	0	18	0	0	0
Bacteria	Cyanobacteria	Cyanobacteriia	Phormidesmiales	Nodosilineaceae	Nodosilinea PCC-7104	Nodosilinea PCC-7104	0	0	114	0	298	0	0	33	16	0	54
Bacteria	Cyanobacteria	Cyanobacteriia	Pseudanabaenales	Pseudanabaenaceae	Synechococcus PCC-7502	Synechococcus PCC-7502	0	0	27	0	0	0	0	0	0	0	0
Bacteria	Cyanobacteria	Cyanobacteriia	SepB-3	SepB-3	SepB-3	SepB-3	0	0	148	0	0	0	0	0	0	0	0
Bacteria	Cyanobacteria	Cyanobacteriia	Synechococcales	Cyanobiaceae	Cyanobium PCC-6307	Cyanobium PCC-6307	0	0	569	0	0	33	0	17	36	0	0
Bacteria	Cyanobacteria	Cyanobacteriia	Synechococcales	Cyanobiaceae	Synechococcus MBIC10613	Synechococcus sp.	0	0	587	0	0	0	0	0	0	0	0
Bacteria	Cyanobacteria	Cyanobacteriia	Synechococcales	Synechococcales Incertae_Sedis	Schizothrix LEGE	Schizothrix LEGE	0	1115	0	51	319	0	0	0	0	0	0
Bacteria	Cyanobacteria	Sericytochromatia	Sericytochromatia	Sericytochromatia	Sericytochromatia	Sericytochromatia	0	59	11	0	0	0	0	31	0	0	0
Bacteria	Cyanobacteria	Vampirivibrionia	Gastranaerophilales	Gastranaerophilales	Gastranaerophilales	Gastranaerophilales	0	0	80	0	54	0	0	0	0	0	0
Bacteria	Cyanobacteria	Vampirivibrionia	Vampirovibrionales	Vampirovibrionales	Vampirovibrionales	Vampirovibrionales	0	0	0	0	0	0	23	0	0	0	0
Bacteria	Deinococcota	Deinococci	Deinococcales	Deinococcaceae	Deinococcaceae	Deinococcaceae	0	0	0	0	0	0	298	0	0	0	0
Bacteria	Deinococcota	Deinococci	Deinococcales	Trueperaceae	Truepera	Truepera	5739	124	14	19	1477	0	13	0	0	0	0
Bacteria	Deinococcota	Deinococci	Deinococcales	Trueperaceae	Truepera	bacterium YC-ZSS-LKJ19	21	0	0	0	0	0	0	0	0	0	0
Bacteria	Deinococcota	Deinococci	Thermales	Thermaceae	Meiothermus	Meiothermus	0	0	0	0	0	0	169	0	0	0	0
Bacteria	Desulfobacterota	Desulfobacteria	Desulfatiglandales	Desulfatiglandaceae	Desulfatiglans	Desulfatiglans	0	15	0	0	0	0	0	0	0	0	0
Bacteria	Desulfobacterota	Desulfobacteria	Desulfobacterales	Desulfobacteraceae	Desulfobacter	Desulfobacter	0	0	0	20	290	0	0	0	0	0	0
Bacteria	Desulfobacterota	Desulfobacteria	Desulfobacterales	Desulfobacteraceae	Desulfobacteraceae	Desulfobacteraceae	0	33	0	11	94	0	0	0	0	0	0
Bacteria	Desulfobacterota	Desulfobacteria	Desulfobacterales	Desulfobacteraceae	Desulfobacterium	Desulfobacterium	0	0	0	0	111	0	0	0	0	0	0
Bacteria	Desulfobacterota	Desulfobacteria	Desulfobacterales	Desulfobacteraceae	Desulfobacterium	Desulfobacterium autotrophicum	0	0	0	0	66	0	0	0	0	0	0
Bacteria	Desulfobacterota	Desulfobacteria	Desulfobacterales	Desulfobacteraceae	Desulfoconvexum	Desulfoconvexum	0	99	0	0	21	0	0	0	0	0	0
Bacteria	Desulfobacterota	Desulfobacteria	Desulfobacterales	Desulfobacteraceae	Desulfotignum	Desulfotignum	0	16	0	0	75	0	0	0	0	0	0
Bacteria	Desulfobacterota	Desulfobacteria	Desulfobacterales	Desulfococcaceae	Desulfococcaceae	Desulfococcaceae	197	12	0	0	10	0	0	0	0	0	0
Bacteria	Desulfobacterota	Desulfobacteria	Desulfobacterales	Desulfococcaceae	Desulfococcus	Desulfococcus	0	0	0	19	0	0	0	0	0	0	0
Bacteria	Desulfobacterota	Desulfobacteria	Desulfobacterales	Desulfosarcinaceae	Desulfosarcina	Desulfosarcina	0	21	0	25	101	0	0	0	0	0	0
Bacteria	Desulfobacterota	Desulfobacteria	Desulfobacterales	Desulfosarcinaceae	Desulfosarcinaceae	Desulfosarcinaceae	0	49	0	30	136	0	0	0	0	0	0
Bacteria	Desulfobacterota	Desulfobacteria	Desulfobacterales	Desulfosarcinaceae	Incertae Sedis	Incertae Sedis	0	0	50	12	612	0	0	0	0	0	0
Bacteria	Desulfobacterota	Desulfobulbia	Desulfobulbales	Desulfobulbaceae	Desulfobulbus	Desulfobulbus	0	0	99	0	53	0	0	11	0	0	0
Bacteria	Desulfobacterota	Desulfobulbia	Desulfobulbales	Desulfocapsaceae	Desulfocapsaceae	Desulfocapsaceae	0	917	1354	1599	898	0	0	18	0	0	0
Bacteria	Desulfobacterota	Desulfobulbia	Desulfobulbales	Desulfocapsaceae	Desulfofustis	Desulfofustis	0	0	0	26	47	0	0	0	0	0	0
Bacteria	Desulfobacterota	Desulfobulbia	Desulfobulbales	Desulfocapsaceae	Desulfopila	Desulfopila	0	82	0	0	241	0	0	0	0	0	0
Bacteria	Desulfobacterota	Desulfobulbia	Desulfobulbales	Desulfocapsaceae	Desulforhopalus	Desulforhopalus	0	185	0	1934	1342	0	0	0	0	0	0
Bacteria	Desulfobacterota	Desulfobulbia	Desulfobulbales	Desulfocapsaceae	[Desulfobacterium] catecholicum_group	[Desulfobacterium] catecholicum_group	0	33	135	0	284	0	0	11	0	0	0
Bacteria	Desulfobacterota	Desulfovibrionia	Desulfovibrionales	Desulfohalobiaceae	Desulfovermiculus	Desulfovermiculus	264	0	0	0	0	0	0	0	0	0	0
Bacteria	Desulfobacterota	Desulfovibrionia	Desulfovibrionales	Desulfomicrobiaceae	Desulfomicrobium	Desulfomicrobium	0	0	306	104	1313	0	0	1531	626	0	0
Bacteria	Desulfobacterota	Desulfovibrionia	Desulfovibrionales	Desulfonatronovibrionaceae	Desulfonatronovibrio	Desulfonatronovibrio	94	0	0	0	0	0	0	0	0	0	0
Bacteria	Desulfobacterota	Desulfovibrionia	Desulfovibrionales	Desulfonatronovibrionaceae	Desulfonatronovibrio	Desulfonatronovibrio thiodismutans	29	0	0	0	0	0	0	0	0	0	0
Bacteria	Desulfobacterota	Desulfovibrionia	Desulfovibrionales	Desulfovibrionaceae	Desulfovibrio	Desulfovibrio putealis	0	0	16	0	0	0	0	0	0	0	0
Bacteria	Desulfobacterota	Desulfovibrionia	Desulfovibrionales	Desulfovibrionaceae	Desulfovibrio	Pseudodesulfovibrio aespoeensis	0	0	0	0	30	0	0	0	0	0	0
Bacteria	Desulfobacterota	Desulfuromonadia	Bradymonadales	Bradymonadaceae	Bradymonadaceae	Bradymonadaceae	143	0	0	0	0	0	0	0	0	0	0
Bacteria	Desulfobacterota	Desulfuromonadia	Bradymonadales	Bradymonadales	Bradymonadales	Bradymonadales	73	52	0	0	10	0	264	0	0	0	0
Bacteria	Desulfobacterota	Desulfuromonadia	Desulfuromonadia	Desulfuromonadaceae	Desulfuromonas	Desulfuromonas	0	0	0	0	0	0	0	0	0	0	24
Bacteria	Desulfobacterota	Desulfuromonadia	Desulfuromonadia	Syntrophotaleaceae	Syntrophotalea	Syntrophotalea	0	0	0	0	25	0	0	0	0	0	0
Bacteria	Desulfobacterota	Desulfuromonadia	Geobacterales	Geobacteraceae	Geobacter	Geobacter	0	0	15	0	0	0	0	0	0	0	0
Bacteria	Firmicutes	Bacilli	Acholeplasmatales	Acholeplasmataceae	Acholeplasma	Acholeplasma	0	0	0	0	97	0	0	0	0	0	0
Bacteria	Firmicutes	Bacilli	Bacillales	Bacillaceae	Bacillus	Bacillus	0	0	0	0	0	49	0	0	0	0	0
Bacteria	Firmicutes	Bacilli	Bacillales	Planococcaceae	Planococcaceae	Planococcaceae	12	0	0	0	0	0	0	0	0	0	0
Bacteria	Firmicutes	Bacilli	Bacillales	Salisediminibacteriaceae	Alkalicoccus	Bacillus sp.	0	0	13	0	0	0	0	0	0	0	0
Bacteria	Firmicutes	Bacilli	Erysipelotrichales	Erysipelotrichaceae	Erysipelothrix	Erysipelothrix	0	0	100	0	169	0	0	0	0	0	0
Bacteria	Firmicutes	Bacilli	Erysipelotrichales	Erysipelotrichaceae	Erysipelotrichaceae	Erysipelotrichaceae	0	0	0	0	20	0	0	0	0	0	0
Bacteria	Firmicutes	Bacilli	Exiguobacterales	Exiguobacteraceae	Exiguobacterium	Exiguobacterium	0	0	0	0	0	0	0	1453	215	0	0
Bacteria	Firmicutes	Bacilli	Izemoplasmatales	Izemoplasmataceae	Izemoplasmataceae	Izemoplasmataceae	350	0	0	0	0	0	0	0	0	0	0
Bacteria	Firmicutes	Bacilli	Izemoplasmatales	Izemoplasmataceae	Izimaplasma	Izimaplasma	216	0	0	0	113	0	0	0	0	0	0
Bacteria	Firmicutes	Bacilli	Izemoplasmatales	Izemoplasmataceae	Izimaplasma	bacterium YC-ZSS-LKJ80	45	0	0	0	0	0	0	0	0	0	0
Bacteria	Firmicutes	Bacilli	Lactobacillales	Carnobacteriaceae	Alkalibacterium	Alkalibacterium	63	0	0	0	356	0	0	0	38	0	0
Bacteria	Firmicutes	Bacilli	Lactobacillales	Carnobacteriaceae	Carnobacteriaceae	Carnobacteriaceae	0	0	0	0	0	51	0	572	63	125	0
Bacteria	Firmicutes	Bacilli	Lactobacillales	Carnobacteriaceae	Carnobacterium	Carnobacterium	0	0	0	0	0	0	0	0	0	418	40
Bacteria	Firmicutes	Bacilli	Lactobacillales	Carnobacteriaceae	Lacticigenium	Lacticigenium naphtae	0	0	0	0	12	0	0	0	0	0	0
Bacteria	Firmicutes	Bacilli	Lactobacillales	Enterococcaceae	Enterococcus	Enterococcus	0	0	0	0	0	5928	0	0	0	0	0
Bacteria	Firmicutes	Bacilli	Lactobacillales	Leuconostocaceae	Weissella	Weissella soli	0	0	320	0	0	69591	0	0	0	0	0
Bacteria	Firmicutes	Bacilli	Mycoplasmatales	Mycoplasmataceae	Mycoplasmataceae	Mycoplasmataceae	0	11	0	0	0	0	0	0	0	0	0
Bacteria	Firmicutes	Bacilli	Paenibacillales	Paenibacillaceae	Paenibacillus	Paenibacillus	0	0	19	0	0	0	0	0	0	0	0
Bacteria	Firmicutes	Bacilli	RF39	RF39	RF39	RF39	0	0	0	0	47	0	0	0	0	0	0
Bacteria	Firmicutes	Clostridia	Christensenellales	Christensenellaceae	Christensenellaceae R-7_group	Christensenellaceae R-7_group	0	0	24	21	0	0	0	0	0	0	0
Bacteria	Firmicutes	Clostridia	Clostridia	Hungateiclostridiaceae	Ercella	Ercella	0	0	0	0	17	0	0	92	0	0	0
Bacteria	Firmicutes	Clostridia	Clostridia	Hungateiclostridiaceae	HN-HF0106	HN-HF0106	0	0	23	173	0	0	0	30	0	0	0
Bacteria	Firmicutes	Clostridia	Clostridia	Hungateiclostridiaceae	Hungateiclostridiaceae	Hungateiclostridiaceae	0	14	112	78	372	0	0	23	0	0	0
Bacteria	Firmicutes	Clostridia	Clostridia	Hungateiclostridiaceae	Ruminiclostridium	Clostridium sp.	0	0	26	0	0	0	0	0	0	0	0
Bacteria	Firmicutes	Clostridia	Clostridia	Hungateiclostridiaceae	Ruminiclostridium	Ruminiclostridium	0	0	89	0	0	0	0	0	0	0	0
Bacteria	Firmicutes	Clostridia	Clostridiales	Caloramatoraceae	Fonticella	Fonticella	0	0	0	0	0	19	0	0	0	0	0
Bacteria	Firmicutes	Clostridia	Clostridiales	Clostridiaceae	Clostridiaceae	Clostridiaceae	0	0	488	0	0	0	0	0	0	782	712
Bacteria	Firmicutes	Clostridia	Clostridiales	Clostridiaceae	Clostridium sensu_stricto	Clostridium sensu_stricto	0	0	29	17	0	5717	0	0	0	3832	23739
Bacteria	Firmicutes	Clostridia	Clostridiales	Clostridiaceae	Clostridium sensu_stricto	Clostridium vincentii	0	0	0	0	0	0	0	0	0	13	0
Bacteria	Firmicutes	Clostridia	Clostridiales	Clostridiaceae	Proteiniclasticum	Proteiniclasticum	20	0	0	262	1233	0	0	1551	59	0	0
Bacteria	Firmicutes	Clostridia	Clostridiales	Clostridiaceae	Youngiibacter	Youngiibacter	0	0	138	0	0	0	0	0	0	0	0
Bacteria	Firmicutes	Clostridia	Eubacteriales	Eubacteriaceae	Acetobacterium	Acetobacterium	0	0	0	59	148	0	0	14	19	0	0
Bacteria	Firmicutes	Clostridia	Lachnospirales	Defluviitaleaceae	Defluviitaleaceae UCG-011	Defluviitaleaceae UCG-011	0	0	13	29	3193	0	0	0	0	0	0
Bacteria	Firmicutes	Clostridia	Lachnospirales	Defluviitaleaceae	Defluviitaleaceae UCG-011	microbial mat	0	0	13	1205	0	0	0	0	0	0	0
Bacteria	Firmicutes	Clostridia	Lachnospirales	Lachnospiraceae	Anaerocolumna	Anaerocolumna	0	0	0	0	0	0	0	0	2772	40	0
Bacteria	Firmicutes	Clostridia	Lachnospirales	Lachnospiraceae	Anaerostignum	Anaerostignum	0	0	0	56	0	0	0	10	0	0	0
Bacteria	Firmicutes	Clostridia	Lachnospirales	Lachnospiraceae	Lachnoclostridium	Lachnoclostridium	0	0	0	0	0	0	0	0	0	444	0
Bacteria	Firmicutes	Clostridia	Lachnospirales	Lachnospiraceae	Lachnospiraceae	Lachnospiraceae	0	0	12	19	0	0	0	1071	707	258	0
Bacteria	Firmicutes	Clostridia	Lachnospirales	Lachnospirales	Lachnospirales	Lachnospirales	0	16	0	84	1287	0	0	3297	2810	0	0
Bacteria	Firmicutes	Clostridia	MAT-CR-H4-C10	MAT-CR-H4-C10	MAT-CR-H4-C10	MAT-CR-H4-C10	56	0	0	0	0	0	0	0	0	0	0
Bacteria	Firmicutes	Clostridia	Monoglobales	Monoglobaceae	Monoglobus	Monoglobus	0	0	0	0	0	0	0	0	0	0	18
Bacteria	Firmicutes	Clostridia	Oscillospirales	Oscillospiraceae	Colidextribacter	Colidextribacter	0	0	0	20	0	0	0	0	0	0	0
Bacteria	Firmicutes	Clostridia	Oscillospirales	Oscillospiraceae	Oscillospiraceae	Oscillospiraceae	0	0	0	0	0	0	0	53	0	0	0
Bacteria	Firmicutes	Clostridia	Oscillospirales	Ruminococcaceae	Anaerofilum	Anaerofilum	0	0	0	0	0	0	0	0	0	168	0
Bacteria	Firmicutes	Clostridia	Oscillospirales	Ruminococcaceae	Caproiciproducens	Caproiciproducens	0	0	0	0	0	0	0	0	0	459	29
Bacteria	Firmicutes	Clostridia	Peptococcales	Peptococcaceae	Peptococcaceae	Peptococcaceae	0	0	0	176	567	0	0	0	0	0	0
Bacteria	Firmicutes	Clostridia	Peptostreptococcales-Tissierellales	Acidaminobacteraceae	Acidaminobacter	Acidaminobacter	0	0	28	0	0	0	0	240	16	0	0
Bacteria	Firmicutes	Clostridia	Peptostreptococcales-Tissierellales	Anaerovoracaceae	Anaerovoracaceae	Anaerovoracaceae	0	0	0	10	0	0	0	0	0	0	0
Bacteria	Firmicutes	Clostridia	Peptostreptococcales-Tissierellales	Anaerovoracaceae	Anaerovorax	Anaerovorax	0	0	18	185	27	0	0	154	127	27	0
Bacteria	Firmicutes	Clostridia	Peptostreptococcales-Tissierellales	Caminicellaceae	Caminicella	Caminicella	0	0	0	0	0	0	0	16	0	0	0
Bacteria	Firmicutes	Clostridia	Peptostreptococcales-Tissierellales	Dethiosulfatibacteraceae	Dethiosulfatibacter	Dethiosulfatibacter	23	0	0	64	218	0	0	0	0	0	0
Bacteria	Firmicutes	Clostridia	Peptostreptococcales-Tissierellales	Fusibacteraceae	Fusibacter	Fusibacter	26	0	265	370	1956	0	0	3400	604	0	0
Bacteria	Firmicutes	Clostridia	Peptostreptococcales-Tissierellales	Fusibacteraceae	Fusibacter	Fusibacter sp.	0	0	0	69	0	0	0	0	0	0	0
Bacteria	Firmicutes	Clostridia	Peptostreptococcales-Tissierellales	Fusibacteraceae	Fusibacter	bacterium WH4-9	0	0	0	0	687	0	0	0	0	0	0
Bacteria	Firmicutes	Clostridia	Peptostreptococcales-Tissierellales	Peptostreptococcaceae	Acetoanaerobium	Acetoanaerobium	0	0	36	0	36	0	0	868	1328	0	0
Bacteria	Firmicutes	Clostridia	Peptostreptococcales-Tissierellales	Peptostreptococcaceae	Peptostreptococcaceae	Peptostreptococcaceae	63	0	10	0	0	29	0	0	0	0	0
Bacteria	Firmicutes	Clostridia	Peptostreptococcales-Tissierellales	Peptostreptococcaceae	Romboutsia	Romboutsia	0	0	0	0	0	33	0	0	0	0	0
Bacteria	Firmicutes	Clostridia	Peptostreptococcales-Tissierellales	Peptostreptococcaceae	Sporacetigenium	Sporacetigenium	0	0	0	0	0	391	0	0	0	0	0
Bacteria	Firmicutes	Clostridia	Peptostreptococcales-Tissierellales	Peptostreptococcales-Tissierellales	Anoxynatronum	Anoxynatronum	0	0	0	0	12	0	0	0	0	0	0
Bacteria	Firmicutes	Clostridia	Peptostreptococcales-Tissierellales	Peptostreptococcales-Tissierellales	Clostridiisalibacter	Clostridiisalibacter	10	0	0	0	0	0	0	0	0	0	0
Bacteria	Firmicutes	Clostridia	Peptostreptococcales-Tissierellales	Peptostreptococcales-Tissierellales	Gottschalkia	Gottschalkia	0	0	0	0	0	0	0	0	17	0	0
Bacteria	Firmicutes	Clostridia	Peptostreptococcales-Tissierellales	Peptostreptococcales-Tissierellales	JTB215	JTB215	0	0	0	80	0	0	0	0	0	0	0
Bacteria	Firmicutes	Clostridia	Peptostreptococcales-Tissierellales	Peptostreptococcales-Tissierellales	Peptostreptococcales-Tissierellales	Peptostreptococcales-Tissierellales	0	0	0	230	517	0	0	20	0	0	0
Bacteria	Firmicutes	Clostridia	Peptostreptococcales-Tissierellales	Sedimentibacteraceae	Sedimentibacter	Sedimentibacter	0	0	0	110	0	0	0	0	0	0	0
Bacteria	Firmicutes	Clostridia	Peptostreptococcales-Tissierellales	Sedimentibacteraceae	Sedimentibacter	Sedimentibacter acidaminivorans	0	0	0	80	0	0	0	61	167	0	0
Bacteria	Firmicutes	Desulfitobacteriia	Desulfitobacteriales	Desulfitobacteriaceae	Desulfosporosinus	Desulfosporosinus	0	0	14	0	0	12	0	0	0	0	0
Bacteria	Firmicutes	Desulfitobacteriia	Desulfitobacteriales	Desulfitobacteriales	TC1	TC1	0	0	19	40	0	0	0	69	0	0	0
Bacteria	Firmicutes	Negativicutes	Acidaminococcales	Acidaminococcaceae	Acidaminococcus	Acidaminococcus	0	0	0	0	0	0	0	0	0	24	0
Bacteria	Firmicutes	Negativicutes	Veillonellales-Selenomonadales	Selenomonadaceae	Zymophilus	Propionispira paucivorans	0	0	0	0	0	0	0	0	0	132	41
Bacteria	Firmicutes	Negativicutes	Veillonellales-Selenomonadales	Sporomusaceae	Anaerosinus	Anaerosinus	0	0	0	0	0	0	0	0	0	319	0
Bacteria	Firmicutes	Negativicutes	Veillonellales-Selenomonadales	Sporomusaceae	Pelosinus	Pelosinus	0	0	0	0	0	0	0	0	0	136	0
Bacteria	Firmicutes	Negativicutes	Veillonellales-Selenomonadales	Sporomusaceae	Sporomusa	Sporomusa	0	0	0	0	0	0	0	0	0	14	0
Bacteria	Firmicutes	Syntrophomonadia	Syntrophomonadales	Syntrophomonadaceae	Syntrophomonadaceae	Syntrophomonadaceae	0	0	0	12	0	0	0	0	0	0	0
Bacteria	Fusobacteriota	Fusobacteriia	Fusobacteriales	Leptotrichiaceae	Leptotrichiaceae	Leptotrichiaceae	0	17	0	0	0	0	0	0	0	0	0
Bacteria	Gemmatimonadota	Gemmatimonadetes	Gemmatimonadales	Gemmatimonadaceae	Gemmatimonadaceae	Gemmatimonadaceae	0	0	88	0	0	0	0	0	0	0	0
Bacteria	Gemmatimonadota	Gemmatimonadetes	Gemmatimonadales	Gemmatimonadaceae	Gemmatimonas	Gemmatimonas	0	19	591	188	93	107	0	59	0	134	239
Bacteria	Gemmatimonadota	Gemmatimonadetes	Gemmatimonadales	Gemmatimonadaceae	Gemmatimonas	Gemmatimonas phototrophica	0	0	34	0	0	0	0	18	0	0	0
Bacteria	Halanaerobiaeota	Halanaerobiia	Halanaerobiales	Halanaerobiaceae	Halanaerobium	Halanaerobium	5080	0	0	0	0	0	0	0	0	0	0
Bacteria	Halanaerobiaeota	Halanaerobiia	Halanaerobiales	Halanaerobiaceae	Halanaerobium	bacterium YC-ZSS-LKJ30	150	0	0	0	0	0	0	0	0	0	0
Bacteria	Halanaerobiaeota	Halanaerobiia	Halanaerobiales	Halanaerobiaceae	Halanaerobium	bacterium YC-ZSS-LKJ5	10	0	0	0	0	0	0	0	0	0	0
Bacteria	Halanaerobiaeota	Halanaerobiia	Halanaerobiales	Halobacteroidaceae	Halanaerobacter	Halanaerobacter	150	0	0	0	0	0	0	0	0	0	0
Bacteria	Halanaerobiaeota	Halanaerobiia	Halanaerobiales	Halobacteroidaceae	Halanaerobaculum	Halanaerobaculum tunisiense	1951	0	0	0	0	0	0	0	0	0	0
Bacteria	Halanaerobiaeota	Halanaerobiia	Halanaerobiales	Halobacteroidaceae	Halobacteroidaceae	Halobacteroidaceae	183	0	0	0	0	0	0	0	0	0	0
Bacteria	Hydrogenedentes	Hydrogenedentia	Hydrogenedentiales	Hydrogenedensaceae	Hydrogenedensaceae	Hydrogenedensaceae	0	24	0	0	0	0	0	0	0	0	0
Bacteria	Latescibacterota	Latescibacteria	Latescibacterales	Latescibacteraceae	Latescibacteraceae	Latescibacteraceae	0	0	0	0	80	0	0	0	0	0	0
Bacteria	Latescibacterota	Latescibacterota	Latescibacterota	Latescibacterota	Latescibacterota	Latescibacterota	0	63	0	74	21	0	0	0	0	0	0
Bacteria	Latescibacterota	Latescibacterota	Latescibacterota	Latescibacterota	Latescibacterota	saltmarsh clone	0	23	0	0	0	0	0	0	0	0	0
Bacteria	Marinimicrobia (SAR406_clade)	Marinimicrobia (SAR406_clade)	Marinimicrobia (SAR406_clade)	Marinimicrobia (SAR406_clade)	Marinimicrobia (SAR406_clade)	Marinimicrobia (SAR406_clade)	0	0	0	0	11	0	0	0	0	0	0
Bacteria	Myxococcota	Myxococcia	Myxococcales	Myxococcaceae	P3OB-42	P3OB-42	0	1439	0	38	341	0	0	0	0	0	0
Bacteria	Myxococcota	Polyangia	Nannocystales	Nannocystaceae	Nannocystis	Nannocystis	0	0	29	0	0	0	0	0	0	0	0
Bacteria	Myxococcota	Polyangia	Polyangiales	BIrii41	BIrii41	BIrii41	0	11	0	0	0	0	0	0	0	0	0
Bacteria	Myxococcota	Polyangia	Polyangiales	Eel-36e1D6	Eel-36e1D6	Eel-36e1D6	0	16	0	0	10	0	0	0	0	0	0
Bacteria	Myxococcota	Polyangia	Polyangiales	Phaselicystidaceae	Phaselicystis	Phaselicystis	0	26	0	0	0	0	133	0	0	0	0
Bacteria	Myxococcota	Polyangia	Polyangiales	Polyangiaceae	Pajaroellobacter	Pajaroellobacter	0	0	0	0	0	0	27	0	0	0	0
Bacteria	Myxococcota	Polyangia	Polyangiales	Sandaracinaceae	Sandaracinaceae	Sandaracinaceae	0	73	0	0	0	0	93	0	0	0	0
Bacteria	Myxococcota	Polyangia	Polyangiales	Sandaracinaceae	Sandaracinus	Sandaracinus	0	169	39	0	42	0	0	43	0	0	0
Bacteria	Myxococcota	bacteriap25	bacteriap25	bacteriap25	bacteriap25	bacteriap25	0	23	0	0	0	0	0	0	0	0	0
Bacteria	NB1-j	NB1-j	NB1-j	NB1-j	NB1-j	NB1-j	0	175	0	0	0	0	0	0	0	0	0
Bacteria	Patescibacteria	ABY1	Candidatus Falkowbacteria	Candidatus Falkowbacteria	Candidatus Falkowbacteria	Candidatus Falkowbacteria	0	0	0	29	0	0	0	0	0	0	0
Bacteria	Patescibacteria	Dojkabacteria	Dojkabacteria	Dojkabacteria	Dojkabacteria	Dojkabacteria	0	0	0	0	52	0	0	0	0	0	0
Bacteria	Patescibacteria	Gracilibacteria	Absconditabacteriales (SR1)	Absconditabacteriales (SR1)	Absconditabacteriales (SR1)	Absconditabacteriales (SR1)	0	44	0	23	144	0	194	0	0	0	0
Bacteria	Patescibacteria	Gracilibacteria	Candidatus Peregrinibacteria	Candidatus Peregrinibacteria	Candidatus Peregrinibacteria	Candidatus Peregrinibacteria	0	11	0	0	0	0	0	0	0	0	0
Bacteria	Patescibacteria	Gracilibacteria	Gracilibacteria	Gracilibacteria	Gracilibacteria	Gracilibacteria	0	198	143	10	0	0	0	0	0	0	0
Bacteria	Patescibacteria	Gracilibacteria	JGI 0000069-P22	JGI 0000069-P22	JGI 0000069-P22	JGI 0000069-P22	0	58	26	0	11	0	0	0	0	0	0
Bacteria	Patescibacteria	Parcubacteria	Candidatus Campbellbacteria	Candidatus Campbellbacteria	Candidatus Campbellbacteria	Candidatus Campbellbacteria	0	50	0	0	16	0	0	0	0	0	0
Bacteria	Patescibacteria	Parcubacteria	Candidatus Campbellbacteria	Candidatus Campbellbacteria	Candidatus Campbellbacteria	microbial mat	0	0	0	0	138	0	0	0	0	0	0
Bacteria	Patescibacteria	Parcubacteria	Candidatus Kaiserbacteria	Candidatus Kaiserbacteria	Candidatus Kaiserbacteria	Candidatus Kaiserbacteria	123	1107	20	19	16	0	0	0	0	0	0
Bacteria	Patescibacteria	Parcubacteria	Candidatus Moranbacteria	Candidatus Moranbacteria	Candidatus Moranbacteria	Candidatus Moranbacteria	0	24	0	19	0	0	0	0	0	0	0
Bacteria	Patescibacteria	Parcubacteria	Candidatus Nomurabacteria	Candidatus Nomurabacteria	Candidatus Nomurabacteria	Candidatus Nomurabacteria	0	0	13	0	0	0	0	0	0	0	0
Bacteria	Patescibacteria	Saccharimonadia	Saccharimonadales	Saccharimonadales	Saccharimonadales	Saccharimonadales	36	13	116	80	0	0	0	0	10	0	0
Bacteria	Patescibacteria	WWE3	WWE3	WWE3	WWE3	WWE3	0	18	0	0	0	0	0	0	0	0	0
Bacteria	Planctomycetota	BD7-11	BD7-11	BD7-11	BD7-11	BD7-11	0	15	0	0	0	0	0	0	0	0	0
Bacteria	Planctomycetota	OM190	OM190	OM190	OM190	OM190	0	485	20	21	0	0	0	0	0	0	0
Bacteria	Planctomycetota	Phycisphaerae	Phycisphaerales	Phycisphaeraceae	Algisphaera	Algisphaera	10	142	0	0	0	0	0	0	0	0	0
Bacteria	Planctomycetota	Phycisphaerae	Phycisphaerales	Phycisphaeraceae	CL500-3	CL500-3	0	12	0	0	0	0	0	0	0	0	0
Bacteria	Planctomycetota	Phycisphaerae	Phycisphaerales	Phycisphaeraceae	Phycisphaera	Phycisphaera	0	40	0	0	0	0	0	0	0	0	0
Bacteria	Planctomycetota	Phycisphaerae	Phycisphaerales	Phycisphaeraceae	Phycisphaeraceae	Phycisphaeraceae	0	193	0	0	165	0	0	0	0	0	0
Bacteria	Planctomycetota	Phycisphaerae	Phycisphaerales	Phycisphaeraceae	SM1A02	Gambierdiscus polynesiensis	0	0	0	20	0	0	0	0	0	0	0
Bacteria	Planctomycetota	Phycisphaerae	Phycisphaerales	Phycisphaeraceae	SM1A02	SM1A02	0	971	0	61	17	0	54	0	0	0	0
Bacteria	Planctomycetota	Phycisphaerae	Tepidisphaerales	Tepidisphaeraceae	Tepidisphaera	Tepidisphaera	0	0	130	0	0	0	0	0	0	0	0
Bacteria	Planctomycetota	Phycisphaerae	Tepidisphaerales	Tepidisphaeraceae	Tepidisphaeraceae	Tepidisphaeraceae	0	0	39	0	0	0	32	0	0	0	0
Bacteria	Planctomycetota	Phycisphaerae	Tepidisphaerales	WD2101 soil_group	WD2101 soil_group	WD2101 soil_group	0	0	96	0	0	0	0	0	0	0	0
Bacteria	Planctomycetota	Planctomycetes	Gemmatales	Gemmataceae	Fimbriiglobus	Fimbriiglobus	0	0	236	0	0	14	0	0	0	0	0
Bacteria	Planctomycetota	Planctomycetes	Gemmatales	Gemmataceae	Gemmata	Gemmata	0	0	134	0	0	0	0	0	0	0	0
Bacteria	Planctomycetota	Planctomycetes	Gemmatales	Gemmataceae	Gemmataceae	Gemmataceae	0	15	178	0	0	0	150	0	0	0	0
Bacteria	Planctomycetota	Planctomycetes	Gemmatales	Gemmataceae	Telmatocola	Telmatocola	0	0	0	0	0	0	398	0	0	0	0
Bacteria	Planctomycetota	Planctomycetes	Isosphaerales	Isosphaeraceae	Isosphaeraceae	Isosphaeraceae	0	0	667	0	0	11	0	0	0	0	0
Bacteria	Planctomycetota	Planctomycetes	Pirellulales	Pirellulaceae	Blastopirellula	Blastopirellula	0	97	0	0	13	0	0	0	0	0	0
Bacteria	Planctomycetota	Planctomycetes	Pirellulales	Pirellulaceae	Pir4 lineage	Pir4 lineage	0	50	115	0	0	0	0	0	28	0	0
Bacteria	Planctomycetota	Planctomycetes	Pirellulales	Pirellulaceae	Pirellula	Pirellula	0	15	214	17	0	107	0	0	10	0	0
Bacteria	Planctomycetota	Planctomycetes	Pirellulales	Pirellulaceae	Pirellula	Pirellula sp.	0	0	10	0	0	0	0	0	0	0	0
Bacteria	Planctomycetota	Planctomycetes	Pirellulales	Pirellulaceae	Pirellula	bacterium enrichment	0	0	54	0	0	0	0	0	0	0	0
Bacteria	Planctomycetota	Planctomycetes	Pirellulales	Pirellulaceae	Pirellula	planctomycete str.	0	0	17	0	0	0	10	0	0	0	0
Bacteria	Planctomycetota	Planctomycetes	Pirellulales	Pirellulaceae	Pirellulaceae	Pirellulaceae	0	84	38	18	0	33	0	11	16	0	0
Bacteria	Planctomycetota	Planctomycetes	Pirellulales	Pirellulaceae	Rhodopirellula	Pirellula sp.	0	0	12	0	0	0	0	11	0	0	0
Bacteria	Planctomycetota	Planctomycetes	Pirellulales	Pirellulaceae	Rhodopirellula	Rhodopirellula	240	278	0	62	66	0	0	0	10	0	0
Bacteria	Planctomycetota	Planctomycetes	Pirellulales	Pirellulaceae	Rhodopirellula	Rhodopirellula baltica	0	55	0	0	0	0	0	0	0	0	0
Bacteria	Planctomycetota	Planctomycetes	Pirellulales	Pirellulaceae	Roseimaritima	Roseimaritima	0	18	0	0	0	0	0	0	0	0	0
Bacteria	Planctomycetota	Planctomycetes	Planctomycetales	Gimesiaceae	Gimesiaceae	Gimesiaceae	0	33	0	0	0	0	0	0	0	0	0
Bacteria	Planctomycetota	Planctomycetes	Planctomycetales	Planctomycetales	Planctomycetales	Planctomycetales	0	24	0	0	0	0	0	0	0	0	0
Bacteria	Planctomycetota	Planctomycetes	Planctomycetales	Rubinisphaeraceae	Fuerstia	Fuerstia	0	52	0	0	0	0	0	0	0	0	0
Bacteria	Planctomycetota	Planctomycetes	Planctomycetales	Rubinisphaeraceae	Planctomicrobium	Planctomicrobium	0	95	0	0	0	0	0	0	0	0	0
Bacteria	Planctomycetota	Planctomycetes	Planctomycetales	Rubinisphaeraceae	Rubinisphaera	Rubinisphaera	0	82	0	0	0	0	0	0	0	0	0
Bacteria	Planctomycetota	Planctomycetes	Planctomycetales	Rubinisphaeraceae	Rubinisphaeraceae	Rubinisphaeraceae	0	103	88	0	0	0	0	0	21	0	0
Bacteria	Planctomycetota	vadinHA49	vadinHA49	vadinHA49	vadinHA49	vadinHA49	0	69	64	0	377	0	0	19	0	0	0
Bacteria	Proteobacteria	Alphaproteobacteria	Acetobacterales	Acetobacteraceae	Acetobacteraceae	Acetobacteraceae	0	0	82	0	0	0	140	458	186	0	0
Bacteria	Proteobacteria	Alphaproteobacteria	Acetobacterales	Acetobacteraceae	Roseococcus	Roseococcus	0	0	47	0	0	0	0	13	15	57	0
Bacteria	Proteobacteria	Alphaproteobacteria	Acetobacterales	Acetobacteraceae	Roseomonas	Roseomonas	0	0	394	0	0	0	90	68	220	0	0
Bacteria	Proteobacteria	Alphaproteobacteria	Acetobacterales	Acetobacteraceae	Roseomonas	Roseomonas arctica	0	0	10	0	0	16	0	0	0	0	0
Bacteria	Proteobacteria	Alphaproteobacteria	Acetobacterales	Acetobacteraceae	Roseomonas	Roseomonas frigidaquae	0	0	0	24	0	0	0	39	0	0	0
Bacteria	Proteobacteria	Alphaproteobacteria	Acetobacterales	Acetobacteraceae	Rubritepida	Rubritepida	0	0	32	0	0	0	0	0	0	0	0
Bacteria	Proteobacteria	Alphaproteobacteria	Acetobacterales	Elioraeaceae	Elioraea	Elioraea	0	0	46	0	0	0	0	0	10	0	0
Bacteria	Proteobacteria	Alphaproteobacteria	Alphaproteobacteria Incertae_Sedis	Unknown Family	Acuticoccus	Acuticoccus	10	131	0	0	31	0	0	0	0	0	0
Bacteria	Proteobacteria	Alphaproteobacteria	Alphaproteobacteria Incertae_Sedis	Unknown Family	Unknown Family	Unknown Family	0	0	0	0	19	0	0	0	0	0	0
Bacteria	Proteobacteria	Alphaproteobacteria	Caulobacterales	Caulobacteraceae	Asticcacaulis	Asticcacaulis	0	0	12	0	0	0	0	0	0	0	0
Bacteria	Proteobacteria	Alphaproteobacteria	Caulobacterales	Caulobacteraceae	Brevundimonas	Brevundimonas	0	0	47	0	0	53	0	20	29	0	17
Bacteria	Proteobacteria	Alphaproteobacteria	Caulobacterales	Caulobacteraceae	Caulobacter	Caulobacter	0	0	0	0	0	18	0	0	0	0	0
Bacteria	Proteobacteria	Alphaproteobacteria	Caulobacterales	Hyphomonadaceae	Hellea	Hellea	0	36	0	0	0	0	0	0	0	0	0
Bacteria	Proteobacteria	Alphaproteobacteria	Caulobacterales	Hyphomonadaceae	Hirschia	Hirschia	0	0	31	0	0	0	0	0	0	0	0
Bacteria	Proteobacteria	Alphaproteobacteria	Caulobacterales	Hyphomonadaceae	Hyphobacterium	Hyphobacterium	0	90	0	0	0	0	0	0	0	0	0
Bacteria	Proteobacteria	Alphaproteobacteria	Caulobacterales	Hyphomonadaceae	Hyphomonadaceae	Hyphomonadaceae	0	1436	0	108	14	0	0	0	0	0	0
Bacteria	Proteobacteria	Alphaproteobacteria	Caulobacterales	Hyphomonadaceae	Hyphomonas	Hyphomonas	0	55	208	17	0	0	0	34	0	0	14
Bacteria	Proteobacteria	Alphaproteobacteria	Caulobacterales	Hyphomonadaceae	Oceanicaulis	Oceanicaulis	118	147	0	23	0	0	0	0	0	0	0
Bacteria	Proteobacteria	Alphaproteobacteria	Caulobacterales	Hyphomonadaceae	Ponticaulis	Ponticaulis	0	10	0	0	0	0	0	0	0	0	0
Bacteria	Proteobacteria	Alphaproteobacteria	Caulobacterales	Hyphomonadaceae	Robiginitomaculum	Robiginitomaculum	0	26	0	0	0	0	0	0	0	0	0
Bacteria	Proteobacteria	Alphaproteobacteria	Caulobacterales	Hyphomonadaceae	SWB02	SWB02	0	0	0	0	0	0	1626	0	0	0	0
Bacteria	Proteobacteria	Alphaproteobacteria	Caulobacterales	Hyphomonadaceae	UKL13-1	UKL13-1	0	0	0	0	0	0	221	0	0	0	0
Bacteria	Proteobacteria	Alphaproteobacteria	Caulobacterales	Hyphomonadaceae	UKL13-1	alpha proteobacterium	0	0	68	0	0	54	0	0	0	0	150
Bacteria	Proteobacteria	Alphaproteobacteria	Caulobacterales	Parvularculaceae	Parvularcula	Parvularcula	0	14	0	0	41	0	0	0	0	0	0
Bacteria	Proteobacteria	Alphaproteobacteria	Caulobacterales	Parvularculaceae	Parvularculaceae	Parvularculaceae	0	155	0	0	0	0	0	0	0	0	0
Bacteria	Proteobacteria	Alphaproteobacteria	Defluviicoccales	Defluviicoccaceae	Defluviicoccus	Defluviicoccus	0	91	377	0	0	88	0	0	0	0	0
Bacteria	Proteobacteria	Alphaproteobacteria	Kiloniellales	Fodinicurvataceae	Rhodovibrio	Rhodovibrio	7052	0	0	0	0	0	0	0	0	0	0
Bacteria	Proteobacteria	Alphaproteobacteria	Micavibrionales	Micavibrionaceae	Micavibrionaceae	Micavibrionaceae	0	369	0	0	0	0	0	0	0	0	0
Bacteria	Proteobacteria	Alphaproteobacteria	Micavibrionales	Micavibrionales	Micavibrionales	Micavibrionales	14	64	0	0	0	0	0	0	0	0	0
Bacteria	Proteobacteria	Alphaproteobacteria	Paracaedibacterales	Paracaedibacteraceae	Candidatus Captivus	Candidatus Captivus	0	0	0	0	0	0	16	0	0	0	0
Bacteria	Proteobacteria	Alphaproteobacteria	Paracaedibacterales	Paracaedibacteraceae	Paracaedibacteraceae	Paracaedibacteraceae	0	0	0	0	0	0	0	0	120	0	0
Bacteria	Proteobacteria	Alphaproteobacteria	Rhizobiales	A0839	A0839	A0839	0	0	31	0	0	0	0	0	0	0	0
Bacteria	Proteobacteria	Alphaproteobacteria	Rhizobiales	Beijerinckiaceae	Beijerinckiaceae	Beijerinckiaceae	0	0	31	0	0	0	31	0	0	0	0
Bacteria	Proteobacteria	Alphaproteobacteria	Rhizobiales	Beijerinckiaceae	Bosea	Bosea	0	0	60	0	0	19	27	94	13	13	0
Bacteria	Proteobacteria	Alphaproteobacteria	Rhizobiales	Beijerinckiaceae	FukuN57	FukuN57	0	0	482	0	0	483	1981	0	0	84	524
Bacteria	Proteobacteria	Alphaproteobacteria	Rhizobiales	Beijerinckiaceae	Salinarimonas	Salinarimonas	173	0	0	0	41	0	0	0	0	0	0
Bacteria	Proteobacteria	Alphaproteobacteria	Rhizobiales	Beijerinckiaceae	Salinarimonas	Salinarimonas rosea	50	0	0	26	0	0	0	0	0	0	0
Bacteria	Proteobacteria	Alphaproteobacteria	Rhizobiales	C2U	C2U	C2U	0	0	0	0	0	0	1600	0	0	0	0
Bacteria	Proteobacteria	Alphaproteobacteria	Rhizobiales	Devosiaceae	Devosia	Devosia	0	0	20	0	0	0	0	0	18	0	0
Bacteria	Proteobacteria	Alphaproteobacteria	Rhizobiales	Devosiaceae	Devosiaceae	Devosiaceae	0	0	69	0	0	72	0	0	10	0	0
Bacteria	Proteobacteria	Alphaproteobacteria	Rhizobiales	Hyphomicrobiaceae	Filomicrobium	Filomicrobium	0	22	0	11	0	0	0	0	0	0	0
Bacteria	Proteobacteria	Alphaproteobacteria	Rhizobiales	Hyphomicrobiaceae	Hyphomicrobiaceae	Hyphomicrobiaceae	0	65	148	14	0	0	0	0	0	0	0
Bacteria	Proteobacteria	Alphaproteobacteria	Rhizobiales	Hyphomicrobiaceae	Hyphomicrobium	Hyphomicrobium	0	0	215	0	0	29	149	10	49	0	0
Bacteria	Proteobacteria	Alphaproteobacteria	Rhizobiales	Hyphomicrobiaceae	Pedomicrobium	Pedomicrobium	0	0	36	0	0	0	0	0	0	0	0
Bacteria	Proteobacteria	Alphaproteobacteria	Rhizobiales	Rhizobiaceae	Allorhizobium-Neorhizobium-Pararhizobium-Rhizobium	Allorhizobium-Neorhizobium-Pararhizobium-Rhizobium	0	0	10	0	0	22	795	2200	2423	26	0
Bacteria	Proteobacteria	Alphaproteobacteria	Rhizobiales	Rhizobiaceae	Aureimonas	Aureimonas	0	0	0	0	0	12	0	0	0	0	0
Bacteria	Proteobacteria	Alphaproteobacteria	Rhizobiales	Rhizobiaceae	Hoeflea	Hoeflea	0	0	0	134	0	0	0	174	60	0	0
Bacteria	Proteobacteria	Alphaproteobacteria	Rhizobiales	Rhizobiaceae	Mesorhizobium	Mesorhizobium	0	0	28	0	0	0	0	0	0	0	0
Bacteria	Proteobacteria	Alphaproteobacteria	Rhizobiales	Rhizobiaceae	Rhizobiaceae	Rhizobiaceae	0	388	387	0	22	0	0	38	57	0	0
Bacteria	Proteobacteria	Alphaproteobacteria	Rhizobiales	Rhizobiales	Rhizobiales	Rhizobiales	0	36	140	0	0	156	110	0	0	0	0
Bacteria	Proteobacteria	Alphaproteobacteria	Rhizobiales	Rhizobiales Incertae_Sedis	Anderseniella	Anderseniella	0	0	0	57	0	0	0	0	0	0	0
Bacteria	Proteobacteria	Alphaproteobacteria	Rhizobiales	Rhizobiales Incertae_Sedis	Phreatobacter	Phreatobacter	0	0	233	0	0	120	589	0	0	36	69
Bacteria	Proteobacteria	Alphaproteobacteria	Rhizobiales	Rhizobiales Incertae_Sedis	Rhizobiales Incertae_Sedis	Rhizobiales Incertae_Sedis	0	0	157	0	0	0	0	0	12	0	0
Bacteria	Proteobacteria	Alphaproteobacteria	Rhizobiales	Stappiaceae	Pannonibacter	Pannonibacter	0	0	0	0	0	0	0	0	75	0	0
Bacteria	Proteobacteria	Alphaproteobacteria	Rhizobiales	Xanthobacteraceae	Pseudorhodoplanes	Pseudorhodoplanes	0	0	20	0	0	0	0	0	0	0	0
Bacteria	Proteobacteria	Alphaproteobacteria	Rhodobacterales	Rhodobacteraceae	Cereibacter	Cereibacter	0	0	0	0	0	0	0	103	82	0	0
Bacteria	Proteobacteria	Alphaproteobacteria	Rhodobacterales	Rhodobacteraceae	Falsirhodobacter	Falsirhodobacter	0	39	0	0	0	0	0	0	0	0	0
Bacteria	Proteobacteria	Alphaproteobacteria	Rhodobacterales	Rhodobacteraceae	Flavimaricola	Flavimaricola	0	0	15	0	0	0	0	0	0	0	0
Bacteria	Proteobacteria	Alphaproteobacteria	Rhodobacterales	Rhodobacteraceae	Jannaschia	Jannaschia	0	215	0	29	0	0	0	0	0	0	0
Bacteria	Proteobacteria	Alphaproteobacteria	Rhodobacterales	Rhodobacteraceae	Jannaschia	Jannaschia sp.	83	0	0	0	113	0	0	0	0	0	0
Bacteria	Proteobacteria	Alphaproteobacteria	Rhodobacterales	Rhodobacteraceae	Jannaschia	Rhodobacteraceae bacterium	0	0	0	29	0	0	0	0	0	0	0
Bacteria	Proteobacteria	Alphaproteobacteria	Rhodobacterales	Rhodobacteraceae	Jhaorihella	Jhaorihella	183	0	0	0	0	0	0	0	0	0	0
Bacteria	Proteobacteria	Alphaproteobacteria	Rhodobacterales	Rhodobacteraceae	Lacimonas	Lacimonas	23	0	0	0	0	0	0	0	0	0	0
Bacteria	Proteobacteria	Alphaproteobacteria	Rhodobacterales	Rhodobacteraceae	Marivita	Marivita	117	283	0	30	1641	0	0	0	0	0	0
Bacteria	Proteobacteria	Alphaproteobacteria	Rhodobacterales	Rhodobacteraceae	Octadecabacter	Octadecabacter	0	236	0	217	121	0	0	0	0	0	0
Bacteria	Proteobacteria	Alphaproteobacteria	Rhodobacterales	Rhodobacteraceae	Paracoccus	Paracoccus	0	0	118	0	0	24	0	1102	75	0	0
Bacteria	Proteobacteria	Alphaproteobacteria	Rhodobacterales	Rhodobacteraceae	Pseudorhodobacter	Pseudorhodobacter	0	0	54	0	0	0	28	53	13	0	39
Bacteria	Proteobacteria	Alphaproteobacteria	Rhodobacterales	Rhodobacteraceae	Rhodobacter	Rhodobacter	0	0	21	0	0	87	0	31	34	0	0
Bacteria	Proteobacteria	Alphaproteobacteria	Rhodobacterales	Rhodobacteraceae	Rhodobacteraceae	Maribius sp.	38	0	0	33	35	0	0	0	0	0	0
Bacteria	Proteobacteria	Alphaproteobacteria	Rhodobacterales	Rhodobacteraceae	Rhodobacteraceae	Rhodobacteraceae	1578	6893	6858	4132	5619	1443	4120	3069	3488	253	2605
Bacteria	Proteobacteria	Alphaproteobacteria	Rhodobacterales	Rhodobacteraceae	Roseivivax	Roseivivax	12	0	0	0	15	0	0	0	0	0	0
Bacteria	Proteobacteria	Alphaproteobacteria	Rhodobacterales	Rhodobacteraceae	Roseovarius	Roseovarius	1857	2050	12	439	1477	0	0	0	0	0	0
Bacteria	Proteobacteria	Alphaproteobacteria	Rhodobacterales	Rhodobacteraceae	Rubellimicrobium	Rubellimicrobium	0	0	104	0	0	65	0	87	0	0	0
Bacteria	Proteobacteria	Alphaproteobacteria	Rhodobacterales	Rhodobacteraceae	Rubribacterium	Rubribacterium	0	0	153	0	0	0	0	0	12	0	0
Bacteria	Proteobacteria	Alphaproteobacteria	Rhodobacterales	Rhodobacteraceae	Rubrimonas	Rubrimonas	0	2798	34	617	0	0	0	0	0	0	0
Bacteria	Proteobacteria	Alphaproteobacteria	Rhodobacterales	Rhodobacteraceae	Sulfitobacter	Sulfitobacter	0	33	0	0	0	0	0	0	0	0	0
Bacteria	Proteobacteria	Alphaproteobacteria	Rhodobacterales	Rhodobacteraceae	Tabrizicola	Tabrizicola	0	0	50	0	0	0	0	0	0	0	0
Bacteria	Proteobacteria	Alphaproteobacteria	Rhodobacterales	Rhodobacteraceae	Tropicimonas	Tropicimonas	0	0	159	0	0	0	0	0	34	0	0
Bacteria	Proteobacteria	Alphaproteobacteria	Rhodobacterales	Rhodobacteraceae	Yoonia-Loktanella	Yoonia vestfoldensis	0	0	0	138	1363	0	0	182	0	0	0
Bacteria	Proteobacteria	Alphaproteobacteria	Rhodobacterales	Rhodobacteraceae	Yoonia-Loktanella	Yoonia-Loktanella	59	687	15	0	1296	0	0	65	87	0	19
Bacteria	Proteobacteria	Alphaproteobacteria	Rhodospirillales	Rhodospirillaceae	BRH-c57	Rhodospirillaceae bacterium	0	0	0	0	0	0	0	61	518	0	0
Bacteria	Proteobacteria	Alphaproteobacteria	Rhodospirillales	Rhodospirillaceae	Candidatus Riegeria	Candidatus Riegeria	0	0	0	0	0	0	0	19	27	0	0
Bacteria	Proteobacteria	Alphaproteobacteria	Rhodospirillales	Thalassospiraceae	Thalassospira	Thalassospira	0	0	0	0	0	0	0	678	1858	17	0
Bacteria	Proteobacteria	Alphaproteobacteria	Rickettsiales	Rickettsiaceae	Rickettsiaceae	Rickettsiaceae	0	0	0	0	0	0	75	0	52	0	0
Bacteria	Proteobacteria	Alphaproteobacteria	Rickettsiales	Rickettsiales	Rickettsiales	Rickettsiales	0	10	0	0	0	0	0	0	0	0	0
Bacteria	Proteobacteria	Alphaproteobacteria	Rickettsiales	SM2D12	SM2D12	SM2D12	0	113	0	0	0	0	0	0	0	0	0
Bacteria	Proteobacteria	Alphaproteobacteria	Sphingomonadales	Sphingomonadaceae	Erythrobacter	Erythrobacter	0	63	12	67	0	0	0	0	0	0	0
Bacteria	Proteobacteria	Alphaproteobacteria	Sphingomonadales	Sphingomonadaceae	Erythrobacter	Erythrobacter atlanticus	0	23	0	29	64	0	0	0	0	0	0
Bacteria	Proteobacteria	Alphaproteobacteria	Sphingomonadales	Sphingomonadaceae	Novosphingobium	Novosphingobium	0	0	27	0	0	79	0	136	25	0	133
Bacteria	Proteobacteria	Alphaproteobacteria	Sphingomonadales	Sphingomonadaceae	Polymorphobacter	Polymorphobacter	22	182	396	170	40	125	0	244	245	92	14
Bacteria	Proteobacteria	Alphaproteobacteria	Sphingomonadales	Sphingomonadaceae	Porphyrobacter	Porphyrobacter	0	0	654	256	0	169	10	376	100	149	292
Bacteria	Proteobacteria	Alphaproteobacteria	Sphingomonadales	Sphingomonadaceae	Rhizorhapis	Rhizorhapis	0	0	16	0	0	223	0	0	0	0	0
Bacteria	Proteobacteria	Alphaproteobacteria	Sphingomonadales	Sphingomonadaceae	Sandaracinobacter	Sandaracinobacter	0	0	189	0	0	0	106	66	296	0	0
Bacteria	Proteobacteria	Alphaproteobacteria	Sphingomonadales	Sphingomonadaceae	Sandarakinorhabdus	Sandarakinorhabdus	0	0	78	0	0	36	0	0	0	0	45
Bacteria	Proteobacteria	Alphaproteobacteria	Sphingomonadales	Sphingomonadaceae	Sandarakinorhabdus	Sandarakinorhabdus sp.	0	0	43	0	0	0	172	0	0	0	64
Bacteria	Proteobacteria	Alphaproteobacteria	Sphingomonadales	Sphingomonadaceae	Sphingobium	Sphingobium	0	0	0	0	0	0	0	16	53	0	0
Bacteria	Proteobacteria	Alphaproteobacteria	Sphingomonadales	Sphingomonadaceae	Sphingomonadaceae	Sphingomonadaceae	0	636	421	522	859	476	94	512	89	118	137
Bacteria	Proteobacteria	Alphaproteobacteria	Sphingomonadales	Sphingomonadaceae	Sphingomonas	Sphingomonas	0	0	0	0	0	100	0	0	0	0	0
Bacteria	Proteobacteria	Alphaproteobacteria	Sphingomonadales	Sphingomonadaceae	Sphingomonas	Sphingomonas fonticola	0	0	266	0	0	137	0	0	0	0	46
Bacteria	Proteobacteria	Alphaproteobacteria	Sphingomonadales	Sphingomonadaceae	Sphingopyxis	Sphingopyxis	0	0	0	0	0	0	554	0	0	0	47
Bacteria	Proteobacteria	Alphaproteobacteria	Sphingomonadales	Sphingomonadaceae	Sphingorhabdus	Sphingorhabdus	0	13	258	0	0	396	0	24	15	14	175
Bacteria	Proteobacteria	Alphaproteobacteria	Tistrellales	Geminicoccaceae	Candidatus Alysiosphaera	Candidatus Alysiosphaera	0	0	168	0	0	0	0	0	16	0	0
Bacteria	Proteobacteria	Alphaproteobacteria	Tistrellales	Geminicoccaceae	Geminicoccaceae	Geminicoccaceae	61	3690	112	295	292	11	0	28	77	0	0
Bacteria	Proteobacteria	Gammaproteobacteria	Aeromonadales	Aeromonadaceae	Aeromonas	Aeromonas	0	0	296	0	0	297	0	1056	1930	21	11
Bacteria	Proteobacteria	Gammaproteobacteria	Alteromonadales	Alteromonadaceae	Alteromonadaceae	Alteromonadaceae	0	0	0	45	49	0	0	0	0	0	0
Bacteria	Proteobacteria	Gammaproteobacteria	Alteromonadales	Alteromonadaceae	Glaciecola	Glaciecola	0	18	0	0	0	0	0	0	0	0	0
Bacteria	Proteobacteria	Gammaproteobacteria	Alteromonadales	Alteromonadaceae	Paraglaciecola	Paraglaciecola	0	0	0	0	13	0	0	0	0	0	0
Bacteria	Proteobacteria	Gammaproteobacteria	Alteromonadales	Alteromonadaceae	Rheinheimera	Rheinheimera	0	0	0	0	0	0	0	27	57	0	0
Bacteria	Proteobacteria	Gammaproteobacteria	Alteromonadales	Colwelliaceae	Thalassotalea	Thalassotalea	0	12	0	0	0	0	0	0	0	0	0
Bacteria	Proteobacteria	Gammaproteobacteria	Alteromonadales	Marinobacteraceae	Marinobacter	Marinobacter	1165	0	0	0	194	0	0	0	0	0	0
Bacteria	Proteobacteria	Gammaproteobacteria	Alteromonadales	Marinobacteraceae	Marinobacter	Marinobacter halophilus	0	35	0	15	79	0	0	0	0	0	0
Bacteria	Proteobacteria	Gammaproteobacteria	Alteromonadales	Pseudoalteromonadaceae	Pseudoalteromonas	Pseudoalteromonas	28	0	0	0	0	0	0	0	0	0	0
Bacteria	Proteobacteria	Gammaproteobacteria	Alteromonadales	Shewanellaceae	Shewanella	Shewanella	0	0	0	0	0	57	0	5875	5175	31	0
Bacteria	Proteobacteria	Gammaproteobacteria	Arenicellales	Arenicellaceae	Arenicellaceae	Arenicellaceae	0	24	0	0	0	0	0	0	0	0	0
Bacteria	Proteobacteria	Gammaproteobacteria	Beggiatoales	Beggiatoaceae	Thioflexothrix	Thioflexothrix	0	18	0	0	0	0	0	0	0	0	0
Bacteria	Proteobacteria	Gammaproteobacteria	Burkholderiales	B1-7BS	B1-7BS	B1-7BS	0	0	35	0	0	0	0	0	0	0	0
Bacteria	Proteobacteria	Gammaproteobacteria	Burkholderiales	Burkholderiales	Burkholderiales	Burkholderiales	0	0	11	0	0	0	234	0	0	0	0
Bacteria	Proteobacteria	Gammaproteobacteria	Burkholderiales	Comamonadaceae	Comamonadaceae	Comamonadaceae	0	0	4743	1018	0	151	6973	585	551	216	2170
Bacteria	Proteobacteria	Gammaproteobacteria	Burkholderiales	Comamonadaceae	Curvibacter	Curvibacter	0	0	0	0	0	0	0	28	0	0	0
Bacteria	Proteobacteria	Gammaproteobacteria	Burkholderiales	Comamonadaceae	Curvibacter	Curvibacter sp.	0	0	0	0	0	0	0	155	34	0	0
Bacteria	Proteobacteria	Gammaproteobacteria	Burkholderiales	Comamonadaceae	Hydrogenophaga	Hydrogenophaga	0	0	316	34	0	0	0	839	378	195	603
Bacteria	Proteobacteria	Gammaproteobacteria	Burkholderiales	Comamonadaceae	Inhella	Inhella	0	0	50	0	0	0	0	0	0	0	0
Bacteria	Proteobacteria	Gammaproteobacteria	Burkholderiales	Comamonadaceae	Polaromonas	Polaromonas	0	0	71	0	0	0	0	0	0	56	905
Bacteria	Proteobacteria	Gammaproteobacteria	Burkholderiales	Comamonadaceae	Rhizobacter	Rhizobacter	0	0	86	0	0	0	0	0	0	0	0
Bacteria	Proteobacteria	Gammaproteobacteria	Burkholderiales	Comamonadaceae	Rhodoferax	Rhodoferax	0	0	431	0	0	0	0	0	0	73	105
Bacteria	Proteobacteria	Gammaproteobacteria	Burkholderiales	Hydrogenophilaceae	Thiobacillus	Thiobacillus	0	0	37	12	0	0	0	0	0	0	0
Bacteria	Proteobacteria	Gammaproteobacteria	Burkholderiales	Methylophilaceae	Methylophilaceae	Methylophilaceae	0	0	0	0	0	0	122	0	0	0	0
Bacteria	Proteobacteria	Gammaproteobacteria	Burkholderiales	Methylophilaceae	Methylotenera	Methylotenera	0	0	0	0	0	0	0	22	21	0	26
Bacteria	Proteobacteria	Gammaproteobacteria	Burkholderiales	Nitrosomonadaceae	966-1	966-1	0	0	160	0	0	45	0	0	0	0	0
Bacteria	Proteobacteria	Gammaproteobacteria	Burkholderiales	Nitrosomonadaceae	Ellin6067	Ellin6067	0	0	85	0	0	0	0	0	0	0	0
Bacteria	Proteobacteria	Gammaproteobacteria	Burkholderiales	Oxalobacteraceae	Oxalobacteraceae	Oxalobacteraceae	0	0	0	0	0	61	0	108	0	770	0
Bacteria	Proteobacteria	Gammaproteobacteria	Burkholderiales	Rhodocyclaceae	Azoarcus	Azoarcus	0	0	12	0	0	0	0	233	20	0	30
Bacteria	Proteobacteria	Gammaproteobacteria	Burkholderiales	Rhodocyclaceae	Candidatus Accumulibacter	Candidatus Accumulibacter	0	50	0	0	0	0	0	0	0	0	0
Bacteria	Proteobacteria	Gammaproteobacteria	Burkholderiales	Rhodocyclaceae	Dechlorobacter	Dechlorobacter	0	0	13	0	0	0	0	73	11	0	0
Bacteria	Proteobacteria	Gammaproteobacteria	Burkholderiales	Rhodocyclaceae	Propionivibrio	Propionivibrio	0	0	165	0	0	0	0	0	0	0	0
Bacteria	Proteobacteria	Gammaproteobacteria	Burkholderiales	Rhodocyclaceae	Rhodocyclaceae	Rhodocyclaceae	0	0	17	22	0	0	0	52	23	0	0
Bacteria	Proteobacteria	Gammaproteobacteria	Burkholderiales	SC-I-84	SC-I-84	SC-I-84	0	0	196	0	0	0	0	0	0	0	0
Bacteria	Proteobacteria	Gammaproteobacteria	Burkholderiales	Sutterellaceae	AAP99	AAP99	0	0	0	0	0	0	159	0	0	0	0
Bacteria	Proteobacteria	Gammaproteobacteria	Burkholderiales	Sutterellaceae	Sutterellaceae	Sutterellaceae	0	0	33	0	0	0	0	0	0	0	0
Bacteria	Proteobacteria	Gammaproteobacteria	CCM19a	CCM19a	CCM19a	CCM19a	0	0	13	0	0	0	0	0	0	0	0
Bacteria	Proteobacteria	Gammaproteobacteria	Cellvibrionales	Halieaceae	Congregibacter	Congregibacter	0	901	0	96	24	0	0	0	0	0	0
Bacteria	Proteobacteria	Gammaproteobacteria	Cellvibrionales	Halieaceae	Haliea	Haliea	11	28	0	0	267	0	0	0	0	0	0
Bacteria	Proteobacteria	Gammaproteobacteria	Cellvibrionales	Halieaceae	Halieaceae	Halieaceae	0	745	0	15	62	0	0	0	0	0	0
Bacteria	Proteobacteria	Gammaproteobacteria	Cellvibrionales	Halieaceae	OM60(NOR5) clade	OM60(NOR5) clade	0	68	0	0	0	0	0	0	0	0	0
Bacteria	Proteobacteria	Gammaproteobacteria	Cellvibrionales	Spongiibacteraceae	Spongiibacteraceae	Spongiibacteraceae	0	316	0	0	0	0	0	0	0	0	0
Bacteria	Proteobacteria	Gammaproteobacteria	Chromatiales	Chromatiaceae	Chromatiaceae	Chromatiaceae	0	4385	0	7491	442	0	0	0	0	0	0
Bacteria	Proteobacteria	Gammaproteobacteria	Chromatiales	Chromatiaceae	Halochromatium	Halochromatium	18	44	0	0	0	0	0	0	0	0	0
Bacteria	Proteobacteria	Gammaproteobacteria	Chromatiales	Chromatiaceae	Thiocapsa	Thiocapsa	0	0	137	866	12	0	0	43	48	0	0
Bacteria	Proteobacteria	Gammaproteobacteria	Chromatiales	Chromatiaceae	Thiocystis	Thiocystis	0	0	0	665	0	0	0	0	0	0	0
Bacteria	Proteobacteria	Gammaproteobacteria	Chromatiales	Chromatiaceae	Thiocystis	Thiocystis violacea	0	0	0	86	0	0	0	0	0	0	0
Bacteria	Proteobacteria	Gammaproteobacteria	Chromatiales	Chromatiaceae	Thiohalocapsa	Thiohalocapsa	0	26	0	0	196	0	0	0	0	0	0
Bacteria	Proteobacteria	Gammaproteobacteria	Chromatiales	Chromatiaceae	Thiorhodococcus	Thiorhodococcus	0	40	0	0	0	0	0	0	0	0	0
Bacteria	Proteobacteria	Gammaproteobacteria	Chromatiales	Chromatiaceae	Thiorhodococcus	Thiorhodococcus mannitoliphagus	0	1112	0	335	0	0	0	0	0	0	0
Bacteria	Proteobacteria	Gammaproteobacteria	Chromatiales	Chromatiaceae	Thiorhodovibrio	Thiorhodovibrio sp.	0	161	0	24	12	0	0	0	0	0	0
Bacteria	Proteobacteria	Gammaproteobacteria	Chromatiales	Chromatiaceae	Thiorhodovibrio	Thiorhodovibrio winogradskyi	0	127	0	0	0	0	0	0	0	0	0
Bacteria	Proteobacteria	Gammaproteobacteria	Competibacterales	Competibacteraceae	Candidatus Competibacter	Candidatus Competibacter	0	108	27	0	0	0	0	0	0	0	0
Bacteria	Proteobacteria	Gammaproteobacteria	Competibacterales	Competibacteraceae	Candidatus Contendobacter	Candidatus Contendobacter	0	0	31	0	0	0	0	0	0	0	0
Bacteria	Proteobacteria	Gammaproteobacteria	Diplorickettsiales	Diplorickettsiaceae	Aquicella	Aquicella	0	43	22	0	0	0	0	0	0	0	0
Bacteria	Proteobacteria	Gammaproteobacteria	Ectothiorhodospirales	Ectothiorhodospiraceae	Thioalkalivibrio	Thioalkalivibrio	18	0	0	0	0	0	0	0	0	0	0
Bacteria	Proteobacteria	Gammaproteobacteria	Enterobacterales	Enterobacteriaceae	Enterobacteriaceae	Enterobacteriaceae	0	0	0	51	0	0	0	0	63	3934	0
Bacteria	Proteobacteria	Gammaproteobacteria	Enterobacterales	Yersiniaceae	Serratia	Serratia	0	0	0	0	0	0	0	0	34	0	0
Bacteria	Proteobacteria	Gammaproteobacteria	Enterobacterales	Yersiniaceae	Yersiniaceae	Yersiniaceae	0	0	0	0	0	20	0	0	18	426	0
Bacteria	Proteobacteria	Gammaproteobacteria	Gammaproteobacteria Incertae_Sedis	Unknown Family	Acidibacter	Acidibacter	0	0	27	0	0	0	0	0	0	0	0
Bacteria	Proteobacteria	Gammaproteobacteria	Gammaproteobacteria Incertae_Sedis	Unknown Family	Candidatus Berkiella	Candidatus Berkiella	0	172	0	0	0	0	0	0	0	0	0
Bacteria	Proteobacteria	Gammaproteobacteria	Gammaproteobacteria Incertae_Sedis	Unknown Family	Marinicella	Marinicella	0	69	0	0	0	0	0	0	0	0	0
Bacteria	Proteobacteria	Gammaproteobacteria	Gammaproteobacteria Incertae_Sedis	Unknown Family	Unknown Family	Unknown Family	123	1866	0	206	130	0	29	0	0	0	0
Bacteria	Proteobacteria	Gammaproteobacteria	Gammaproteobacteria Incertae_Sedis	Unknown Family	Wenzhouxiangella	Wenzhouxiangella	0	0	0	20	50	0	0	0	0	0	0
Bacteria	Proteobacteria	Gammaproteobacteria	Granulosicoccales	Granulosicoccaceae	Granulosicoccus	Granulosicoccus	0	24	0	0	13	0	0	0	0	0	0
Bacteria	Proteobacteria	Gammaproteobacteria	Halothiobacillales	Thioalkalibacteraceae	Guyparkeria	Guyparkeria	64	0	0	0	0	0	0	0	0	0	0
Bacteria	Proteobacteria	Gammaproteobacteria	KI89A clade	KI89A clade	KI89A clade	KI89A clade	0	19	0	0	0	0	0	0	0	0	0
Bacteria	Proteobacteria	Gammaproteobacteria	Legionellales	Legionellaceae	Legionella	Legionella	0	0	15	0	0	0	203	0	0	0	0
Bacteria	Proteobacteria	Gammaproteobacteria	Nitrococcales	Halorhodospiraceae	Halorhodospira	Halorhodospira	30	0	0	0	0	0	0	0	0	0	0
Bacteria	Proteobacteria	Gammaproteobacteria	Nitrococcales	Halorhodospiraceae	Halorhodospira	Halorhodospira neutriphila	171	0	0	0	0	0	0	0	0	0	0
Bacteria	Proteobacteria	Gammaproteobacteria	Nitrosococcales	Methylophagaceae	Methylophaga	Methylophaga	0	0	0	0	0	0	0	0	99	0	0
Bacteria	Proteobacteria	Gammaproteobacteria	Nitrosococcales	Methylophagaceae	Methylophagaceae	Methylophagaceae	0	36	0	0	0	0	0	0	0	0	0
Bacteria	Proteobacteria	Gammaproteobacteria	Oceanospirillales	Alcanivoracaceae1	Alcanivorax	soda lake	17	353	0	13	0	0	0	0	0	0	0
Bacteria	Proteobacteria	Gammaproteobacteria	Oceanospirillales	Hahellaceae	Hahella	Hahella	0	39	93	0	0	0	0	0	0	0	0
Bacteria	Proteobacteria	Gammaproteobacteria	Oceanospirillales	Halomonadaceae	Halomonas	Halomonas	282	0	0	0	20	0	0	10	41	0	0
Bacteria	Proteobacteria	Gammaproteobacteria	Oceanospirillales	Halomonadaceae	Marinospirillum	Marinospirillum	138	0	0	0	0	0	0	0	0	0	0
Bacteria	Proteobacteria	Gammaproteobacteria	Oceanospirillales	Halomonadaceae	Salinicola	Salinicola	0	0	0	0	0	0	0	11	0	0	0
Bacteria	Proteobacteria	Gammaproteobacteria	Oceanospirillales	Nitrincolaceae	Nitrincola	Nitrincola	0	0	0	0	118	0	0	0	0	0	0
Bacteria	Proteobacteria	Gammaproteobacteria	Oceanospirillales	Nitrincolaceae	Nitrincola	Nitrincola sp.	0	0	0	0	10	0	0	0	0	0	0
Bacteria	Proteobacteria	Gammaproteobacteria	Oceanospirillales	Oceanospirillaceae	Oceanospirillum	Oceanospirillum	15	0	0	0	0	0	0	0	0	0	0
Bacteria	Proteobacteria	Gammaproteobacteria	Oceanospirillales	Pseudohongiellaceae	Pseudohongiella	Pseudohongiella	0	11	0	0	0	0	0	0	0	0	0
Bacteria	Proteobacteria	Gammaproteobacteria	Oceanospirillales	Saccharospirillaceae	Reinekea	Reinekea	0	27	0	0	0	0	0	0	0	0	0
Bacteria	Proteobacteria	Gammaproteobacteria	Pseudomonadales	Moraxellaceae	Psychrobacter	Psychrobacter	13	0	0	21	13	0	0	1757	3300	14	10
Bacteria	Proteobacteria	Gammaproteobacteria	Pseudomonadales	Pseudomonadaceae	Pseudomonas	Pseudomonas	0	0	0	0	194	0	0	2954	3065	27232	0
Bacteria	Proteobacteria	Gammaproteobacteria	Pseudomonadales	Pseudomonadaceae	Pseudomonas	Pseudomonas pohangensis	0	0	0	0	0	0	0	10	0	0	0
Bacteria	Proteobacteria	Gammaproteobacteria	R7C24	R7C24	R7C24	R7C24	0	0	23	0	0	0	0	0	0	0	0
Bacteria	Proteobacteria	Gammaproteobacteria	Steroidobacterales	Steroidobacteraceae	Steroidobacteraceae	Steroidobacteraceae	0	0	262	0	0	13	0	0	0	0	0
Bacteria	Proteobacteria	Gammaproteobacteria	Tenderiales	Tenderiaceae	Candidatus Tenderia	Candidatus Tenderia	0	19	0	0	0	0	0	0	0	0	0
Bacteria	Proteobacteria	Gammaproteobacteria	Thiohalorhabdales	Thiohalorhabdaceae	Thiohalorhabdaceae	Thiohalorhabdaceae	0	13	0	0	0	0	0	0	0	0	0
Bacteria	Proteobacteria	Gammaproteobacteria	Thiomicrospirales	Thiomicrospiraceae	Thioalkalimicrobium	Thioalkalimicrobium	0	0	0	0	0	0	31	0	0	0	0
Bacteria	Proteobacteria	Gammaproteobacteria	Thiomicrospirales	Thiomicrospiraceae	Thiomicrorhabdus	Thiomicrorhabdus chilensis	0	0	0	17	28	0	0	0	0	0	0
Bacteria	Proteobacteria	Gammaproteobacteria	Thiomicrospirales	Thiomicrospiraceae	Thiomicrospira	Thiomicrospira	103	0	0	0	0	0	0	0	0	0	0
Bacteria	Proteobacteria	Gammaproteobacteria	Thiotrichales	Thiotrichaceae	Thiothrix	Thiothrix	0	20	0	0	0	0	0	0	0	0	0
Bacteria	Proteobacteria	Gammaproteobacteria	Thiotrichales	Thiotrichaceae	Thiotrichaceae	Thiotrichaceae	0	21	0	0	0	0	0	0	0	0	0
Bacteria	Proteobacteria	Gammaproteobacteria	Vibrionales	Vibrionaceae	Vibrio	Vibrio metschnikovii	0	0	0	0	0	0	0	0	195	0	0
Bacteria	Proteobacteria	Gammaproteobacteria	Xanthomonadales	Rhodanobacteraceae	Ahniella	Ahniella	0	0	511	0	0	12	0	66	17	0	11
Bacteria	Proteobacteria	Gammaproteobacteria	Xanthomonadales	Rhodanobacteraceae	Dokdonella	Dokdonella	0	0	20	0	0	0	0	0	0	0	0
Bacteria	Proteobacteria	Gammaproteobacteria	Xanthomonadales	Rhodanobacteraceae	Rhodanobacteraceae	Rhodanobacteraceae	0	0	42	0	0	0	0	0	0	0	0
Bacteria	Proteobacteria	Gammaproteobacteria	Xanthomonadales	Xanthomonadaceae	Arenimonas	Arenimonas	0	0	34	0	0	12	0	507	73	0	0
Bacteria	Proteobacteria	Gammaproteobacteria	Xanthomonadales	Xanthomonadaceae	Lysobacter	Lysobacter	0	0	0	0	0	0	0	35	0	0	0
Bacteria	Proteobacteria	Gammaproteobacteria	Xanthomonadales	Xanthomonadaceae	Pseudoxanthomonas	Pseudoxanthomonas	0	0	37	0	0	0	0	0	0	0	0
Bacteria	Proteobacteria	Gammaproteobacteria	Xanthomonadales	Xanthomonadaceae	Silanimonas	Silanimonas	0	0	28	0	0	0	0	37	0	0	0
Bacteria	Proteobacteria	Gammaproteobacteria	Xanthomonadales	Xanthomonadaceae	Xanthomonadaceae	Xanthomonadaceae	0	0	10	0	0	0	0	0	0	0	0
Bacteria	Proteobacteria	Gammaproteobacteria	Xanthomonadales	Xanthomonadales	Xanthomonadales	Xanthomonadales	0	0	13	0	0	0	0	0	0	0	0
Bacteria	SAR324 clade(Marine_group_B)	SAR324 clade(Marine_group_B)	SAR324 clade(Marine_group_B)	SAR324 clade(Marine_group_B)	SAR324 clade(Marine_group_B)	SAR324 clade(Marine_group_B)	0	141	40	0	0	0	45	0	11	0	0
Bacteria	Spirochaetota	Leptospirae	Leptospirales	Leptospiraceae	Leptospiraceae	Leptospiraceae	12	0	0	0	0	0	0	0	0	0	0
Bacteria	Spirochaetota	Leptospirae	Leptospirales	Leptospiraceae	RBG-16-49-21	RBG-16-49-21	0	0	0	11	16	0	0	0	0	0	0
Bacteria	Spirochaetota	MVP-15	MVP-15	MVP-15	MVP-15	MVP-15	0	0	0	0	157	0	0	0	0	0	0
Bacteria	Spirochaetota	Spirochaetia	Spirochaetales	Spirochaetaceae	Candidatus Marispirochaeta	Candidatus Marispirochaeta	0	57	0	0	96	0	0	0	0	0	0
Bacteria	Spirochaetota	Spirochaetia	Spirochaetales	Spirochaetaceae	Sediminispirochaeta	Sediminispirochaeta	35	76	0	10	369	0	0	0	0	0	0
Bacteria	Spirochaetota	Spirochaetia	Spirochaetales	Spirochaetaceae	Sphaerochaeta	Sphaerochaeta	0	0	0	80	0	0	0	0	0	0	0
Bacteria	Spirochaetota	Spirochaetia	Spirochaetales	Spirochaetaceae	Spirochaeta	Spirochaeta	313	163	0	88	2652	0	0	0	0	0	0
Bacteria	Spirochaetota	Spirochaetia	Spirochaetales	Spirochaetaceae	Spirochaeta	Spirochaeta psychrophila	0	0	0	86	0	0	0	0	0	0	0
Bacteria	Spirochaetota	Spirochaetia	Spirochaetales	Spirochaetaceae	Spirochaeta	bacterium YC-LK-LKJ34	19	0	0	0	0	0	0	0	0	0	0
Bacteria	Spirochaetota	Spirochaetia	Spirochaetales	Spirochaetaceae	Spirochaetaceae	Spirochaetaceae	0	0	27	10	128	0	0	0	0	0	0
Bacteria	Spirochaetota	Spirochaetia	Spirochaetales	Spirochaetaceae	Treponema	Treponema	0	0	0	434	0	0	0	0	0	0	0
Bacteria	Sumerlaeota	Sumerlaeia	Sumerlaeales	Sumerlaeaceae	Sumerlaea	Sumerlaea	0	156	0	0	15	0	0	0	0	0	0
Bacteria	Synergistota	Synergistia	Synergistales	Synergistaceae	Thermovirga	Thermovirga	0	0	0	0	56	0	0	0	0	0	0
Bacteria	Thermotogota	Thermotogae	Petrotogales	Petrotogaceae	Geotoga	Geotoga	511	0	0	0	0	0	0	0	0	0	0
Bacteria	Thermotogota	Thermotogae	Petrotogales	Petrotogaceae	SC103	SC103	0	0	0	0	96	0	0	0	0	0	0
Bacteria	Verrucomicrobiota	Chlamydiae	Chlamydiales	Chlamydiales	Chlamydiales	Chlamydiales	0	85	0	0	0	0	0	0	0	0	0
Bacteria	Verrucomicrobiota	Chlamydiae	Chlamydiales	Parachlamydiaceae	Parachlamydiaceae	Parachlamydiaceae	0	0	0	0	0	0	39	0	0	0	0
Bacteria	Verrucomicrobiota	Chlamydiae	Chlamydiales	Waddliaceae	Waddlia	Waddlia	0	12	0	0	0	0	0	0	0	0	0
Bacteria	Verrucomicrobiota	Kiritimatiellae	Kiritimatiellales	Kiritimatiellaceae	MSBL3	MSBL3	0	0	0	0	18	0	0	0	0	0	0
Bacteria	Verrucomicrobiota	Kiritimatiellae	Kiritimatiellales	Kiritimatiellaceae	R76-B128	R76-B128	0	18	0	0	12	0	0	0	0	0	0
Bacteria	Verrucomicrobiota	Kiritimatiellae	WCHB1-41	WCHB1-41	WCHB1-41	WCHB1-41	0	505	0	114	3022	0	0	0	10	0	0
Bacteria	Verrucomicrobiota	Lentisphaeria	Oligosphaerales	Lenti-02	Lenti-02	Lenti-02	0	0	0	0	108	0	0	0	0	0	0
Bacteria	Verrucomicrobiota	Lentisphaeria	Oligosphaerales	Oligosphaeraceae	SBZC-1223	SBZC-1223	0	0	0	0	22	0	0	0	0	0	0
Bacteria	Verrucomicrobiota	Verrucomicrobiae	Chthoniobacterales	01D2Z36	01D2Z36	01D2Z36	0	0	14	0	0	0	0	0	0	0	0
Bacteria	Verrucomicrobiota	Verrucomicrobiae	Chthoniobacterales	Chthoniobacteraceae	Chthoniobacter	Chthoniobacter	0	0	69	0	0	0	0	0	0	0	0
Bacteria	Verrucomicrobiota	Verrucomicrobiae	Chthoniobacterales	Chthoniobacteraceae	Chthoniobacteraceae	Chthoniobacteraceae	0	0	81	0	0	0	0	0	0	0	0
Bacteria	Verrucomicrobiota	Verrucomicrobiae	Chthoniobacterales	Chthoniobacteraceae	LD29	LD29	0	0	15	0	0	0	0	0	0	0	0
Bacteria	Verrucomicrobiota	Verrucomicrobiae	Chthoniobacterales	Chthoniobacterales	Chthoniobacterales	Chthoniobacterales	0	60	38	0	0	0	0	0	0	0	0
Bacteria	Verrucomicrobiota	Verrucomicrobiae	Chthoniobacterales	Terrimicrobiaceae	Terrimicrobium	Terrimicrobium	0	80	106	0	0	0	0	0	0	0	0
Bacteria	Verrucomicrobiota	Verrucomicrobiae	Chthoniobacterales	Xiphinematobacteraceae	Candidatus Xiphinematobacter	Candidatus Xiphinematobacter	0	0	0	0	0	0	458	0	0	0	0
Bacteria	Verrucomicrobiota	Verrucomicrobiae	LD1-PB3	LD1-PB3	LD1-PB3	LD1-PB3	0	0	0	29	25	0	0	0	0	0	0
Bacteria	Verrucomicrobiota	Verrucomicrobiae	Methylacidiphilales	Methylacidiphilaceae	Methylacidiphilaceae	Methylacidiphilaceae	0	280	42	0	0	0	0	0	17	0	0
Bacteria	Verrucomicrobiota	Verrucomicrobiae	Opitutales	Opitutaceae	IMCC26134	IMCC26134	0	0	0	0	0	0	0	89	17	0	0
Bacteria	Verrucomicrobiota	Verrucomicrobiae	Opitutales	Opitutaceae	Lacunisphaera	Lacunisphaera	0	0	10	0	0	0	0	0	0	0	0
Bacteria	Verrucomicrobiota	Verrucomicrobiae	Opitutales	Opitutaceae	Opitutaceae	Opitutaceae	0	0	0	41	0	0	0	0	35	0	0
Bacteria	Verrucomicrobiota	Verrucomicrobiae	Opitutales	Opitutales	Opitutales	Opitutales	0	0	0	0	24	0	0	0	0	0	0
Bacteria	Verrucomicrobiota	Verrucomicrobiae	Opitutales	Puniceicoccaceae	Cerasicoccus	Cerasicoccus	0	342	0	0	29	0	0	0	0	0	0
Bacteria	Verrucomicrobiota	Verrucomicrobiae	Opitutales	Puniceicoccaceae	Lentimonas	Lentimonas	0	572	0	0	31	0	0	0	0	0	0
Bacteria	Verrucomicrobiota	Verrucomicrobiae	Opitutales	Puniceicoccaceae	Pelagicoccus	Pelagicoccus	0	20	0	0	0	0	0	0	0	0	0
Bacteria	Verrucomicrobiota	Verrucomicrobiae	Opitutales	Puniceicoccaceae	Puniceicoccaceae	Puniceicoccaceae	18	757	0	0	106	0	0	0	0	0	0
Bacteria	Verrucomicrobiota	Verrucomicrobiae	Opitutales	Puniceicoccaceae	Puniceicoccus	Puniceicoccus	0	47	0	0	135	0	0	0	0	0	0
Bacteria	Verrucomicrobiota	Verrucomicrobiae	Opitutales	Puniceicoccaceae	Verruc-01	Verruc-01	0	584	0	0	46	0	0	0	0	0	0
Bacteria	Verrucomicrobiota	Verrucomicrobiae	Pedosphaerales	Pedosphaeraceae	Pedosphaeraceae	Pedosphaeraceae	0	0	15	0	0	0	0	0	0	0	0
Bacteria	Verrucomicrobiota	Verrucomicrobiae	Pedosphaerales	Pedosphaeraceae	SH3-11	SH3-11	0	0	21	0	0	0	0	0	0	0	0
Bacteria	Verrucomicrobiota	Verrucomicrobiae	Verrucomicrobiales	DEV007	DEV007	DEV007	0	309	54	0	0	0	0	0	35	0	0
Bacteria	Verrucomicrobiota	Verrucomicrobiae	Verrucomicrobiales	DEV007	DEV007	Verrucomicrobia bacterium	0	27	0	0	0	0	0	0	0	0	0
Bacteria	Verrucomicrobiota	Verrucomicrobiae	Verrucomicrobiales	Rubritaleaceae	Haloferula	Haloferula	0	125	0	0	0	0	0	0	0	0	0
Bacteria	Verrucomicrobiota	Verrucomicrobiae	Verrucomicrobiales	Rubritaleaceae	Luteolibacter	Luteolibacter	39	369	1485	54	13	31	0	189	720	0	27
Bacteria	Verrucomicrobiota	Verrucomicrobiae	Verrucomicrobiales	Rubritaleaceae	Persicirhabdus	Persicirhabdus	0	162	0	0	36	0	0	0	0	0	0
Bacteria	Verrucomicrobiota	Verrucomicrobiae	Verrucomicrobiales	Rubritaleaceae	Roseibacillus	Roseibacillus	58	506	0	27	25	0	0	0	0	0	0
Bacteria	Verrucomicrobiota	Verrucomicrobiae	Verrucomicrobiales	Rubritaleaceae	Rubritalea	Rubritalea	16	1290	0	10	11	0	0	0	0	0	0
Bacteria	Verrucomicrobiota	Verrucomicrobiae	Verrucomicrobiales	Rubritaleaceae	Rubritaleaceae	Rubritaleaceae	0	0	175	0	0	0	0	0	0	0	0
Bacteria	Verrucomicrobiota	Verrucomicrobiae	Verrucomicrobiales	Verrucomicrobiaceae	Prosthecobacter	Prosthecobacter	0	0	29	0	0	0	0	0	0	0	0
Bacteria	Verrucomicrobiota	Verrucomicrobiae	Verrucomicrobiales	Verrucomicrobiaceae	Verrucomicrobiaceae	Verrucomicrobiaceae	0	0	276	0	0	0	0	45	133	0	0
Bacteria	WPS-2	WPS-2	WPS-2	WPS-2	WPS-2	WPS-2	0	0	165	0	0	0	0	0	0	0	0
Bacteria	WPS-2	WPS-2	WPS-2	WPS-2	WPS-2	hydrothermal vent	0	78	10	0	0	0	0	0	0	0	0
